# Supplementary material for: BiSpec Pairwise AI: guiding the selection of bispecific antibody target combinations with pairwise learning and GPT augmentation
Source: J Cancer Res Clin Oncol. 2024 May 7;150(5):237. doi: 10.1007/s00432-024-05740-3 (PMC11076393; doi:10.1007/s00432-024-05740-3)
Supplement: Supplementary file 3 — Supplementary file3 (XLSX 64 KB) [file 432_2024_5740_MOESM3_ESM.xlsx]

## Sheet: Results
	Supplementary table 1 :bispecific antibody clinical stage
Drug	Target(Gene Name)	Target(Gene Symbol)	Active Indication(Indication Name)	Originator Organization	Drug Highest Phase	Drug Approved Country/Location	Approval Date
Elranatamab	BCMA + CD3	TNFRSF17, -	Relapsed/refractory multiple myeloma | Multiple Myeloma | Relapse multiple myeloma | Smoldering Multiple Myeloma | Bone Marrow Neoplasms	Pfizer Inc.	Approved, NDA/BLA	US | EU | IS | LI | NO	2023-08-14
Talquetamab	CD3 + GPRC5D	-, GPRC5D	Plasma cell myeloma refractory | Relapse multiple myeloma | Multiple Myeloma | Bone Marrow Neoplasms | Smoldering Multiple Myeloma	Janssen Pharmaceuticals, Inc.	Approved, NDA/BLA	US | EU | IS | LI | NO	2023-08-09
Epcoritamab	CD20 + CD3	MS4A1, -	Mediastinal large B-cell lymphoma | Recurrent Follicular Lymphoma | Refractory Follicular Lymphoma | Diffuse Large B-Cell Lymphoma | High grade B-cell lymphoma | Follicular Lymphoma | Diffuse large B-cell lymphoma recurrent | Large B-cell lymphoma | Indolent B-Cell Non-Hodgkin Lymphoma | Non-Hodgkin Lymphoma | Richter's syndrome | B-cell lymphoma refractory | Mantle-Cell Lymphoma | Marginal Zone …	Genmab A/S	Approved, NDA/BLA	US | EU | JP | IS | LI | NO	2023-05-19
Glofitamab	CD20 + CD3	MS4A1, -	Diffuse large B-cell lymphoma recurrent | Diffuse large B-cell lymphoma refractory | Mediastinal large B-cell lymphoma | Diffuse Large B-Cell Lymphoma | Mantle-Cell Lymphoma | Mantle cell lymphoma refractory | Large B-cell lymphoma | Richter's syndrome | Follicular Lymphoma | Indolent Non-Hodgkin Lymphoma | Marginal Zone B-Cell Lymphoma | Refractory Transformed Follicular Lymphoma to Diffuse Larg…	F. Hoffmann-La Roche Ltd.	Approved, NDA/BLA	US | CN | EU | CA | IS | LI | NO	2023-03-25
Teclistamab	BCMA + CD3	TNFRSF17, -	Multiple Myeloma | Relapse multiple myeloma | Bone Marrow Neoplasms | Dihydropyrimidine Dehydrogenase Deficiency | Smoldering Multiple Myeloma | Hematologic Neoplasms | Relapsed/refractory multiple myeloma | Plasma cell myeloma refractory	Janssen Research & Development LLC	Approved, NDA/BLA	US | EU | IS | LI | NO	2022-08-23
Cadonilimab	CTLA4 + PD-1	CTLA4, PDCD1	Uterine Cervical Cancer | Gastroesophageal junction adenocarcinoma | Stomach Cancer | Non-Small Cell Lung Cancer | Hepatocellular Carcinoma | Locally Advanced Cervical Carcinoma | Locally Advanced Gastroesophageal Junction Adenocarcinoma | stomach adenocarcinoma | Metastatic Carcinoma to the Uterine Cervix | Adenocarcinoma | Metastatic gastric adenocarcinoma | HER2-expressing Gastric Adenocarcino…	Akeso Biopharma Co., Ltd.	Approved, NDA/BLA	CN	2022-06-28
Mosunetuzumab	CD20 + CD3	MS4A1, -	Follicular Lymphoma | Large B-cell lymphoma | Aggressive B-Cell Non-Hodgkin Lymphoma | Non-Hodgkin's lymphoma refractory | Recurrent Non-Hodgkin Lymphoma | Refractory Aggressive Non-Hodgkin Lymphoma | Indolent B-Cell Non-Hodgkin Lymphoma | Marginal Zone B-Cell Lymphoma | B-Cell Lymphoma | Diffuse Large B-Cell Lymphoma | Refractory Transformed Follicular Lymphoma to Diffuse Large B-Cell Lymphoma |…	Genentech, Inc.	Approved, NDA/BLA	US | EU | IS | LI | NO	2022-06-03
Amivantamab-VMJM	EGFR + c-Met	EGFR, MET	EGFR ex20ins mutation in non-small cell lung cancer | EGFR-mutated non-small Cell Lung Cancer | EGFR exon 19 Deletions Mutant Non-small Cell Lung Cancer | Advanced Lung Non-Small Cell Carcinoma | Small Cell Lung Cancer | EGFR positive non-small cell lung cancer | metastatic non-small cell lung cancer | Laryngeal Cleft | Non-Small Cell Lung Cancer | Metastatic Solid Tumor | Gastrointestinal Neopla…	Genmab BV | Janssen Biotech, Inc.	Approved, NDA/BLA	US | EU | CA | IS | KR | LI | NO	2021-05-21
Blinatumomab	CD19 + CD3	CD19, -	Precursor B-Cell Lymphoblastic Leukemia-Lymphoma | CD19-positive B-cell Precursor acute lymphoblastic leukemia | Burkitt Lymphoma | Acute Lymphoblastic Leukemia | Pre B-cell acute lymphoblastic leukemia | Philadelphia Chromosome Negative Acute Lymphoblastic Leukemia | CD19-positive B-cell acute lymphoblastic leukemia | Recurrent B Acute Lymphoblastic Leukemia | Refractory B Acute Lymphoblastic Le…	Amgen, Inc.	Approved, NDA/BLA	US | CN | EU | JP | IS | LI | NO	2014-12-03
Ivonescimab	PD-1 + VEGF	PDCD1, -	Non-Small Cell Lung Cancer | Squamous cell carcinoma, metastatic | Advanced Lung Non-Small Cell Squamous Carcinoma | Non-squamous non-small cell lung cancer | Squamous non-small cell lung cancer | Advanced Lung Non-Small Cell Carcinoma | PD-L1 positive Non-Small Cell Lung Cancer | EGFR positive Non-squamous non-small cell lung cancer | Metastatic Lung Non-Small Cell Carcinoma | Hepatocellular Car…	Akeso Biopharma Co., Ltd.	Approved, NDA/BLA	-	-
Odronextamab	CD20 + CD3	MS4A1, -	Recurrent Follicular Lymphoma | Refractory Follicular Lymphoma | Diffuse large B-cell lymphoma recurrent | Diffuse large B-cell lymphoma refractory | Aggressive B-Cell Non-Hodgkin Lymphoma | B-Cell Lymphoma | Diffuse Large B-Cell Lymphoma | Follicular Lymphoma | Non-Hodgkin Lymphoma | B-cell lymphoma refractory | B-Cell Chronic Lymphocytic Leukemia | CD20 positive B-Cell Lymphoma | Lymphoid Leuke…	Regeneron Pharmaceuticals, Inc.	Approved, NDA/BLA	-	-
Tarlatamab	CD3 + DLL3	-, DLL3	Advanced Lung Small Cell Carcinoma | Extensive stage Small Cell Lung Cancer | Small cell lung cancer recurrent | Small Cell Lung Cancer | Prostate Neuroendocrine Carcinoma	Amgen, Inc.	Approved, NDA/BLA	-	-
Catumaxomab	CD3 + EpCAM	-, EPCAM	Advanced gastric carcinoma | Secondary malignant neoplasm of peritoneum | Non-Muscle Invasive Bladder Neoplasms	Neovii Biotech GmbH	Phase 3,2/3	-	2009-04-20
Alnuctamab	BCMA + CD3	TNFRSF17, -	Multiple Myeloma | Relapse multiple myeloma | Relapsed/refractory multiple myeloma	Celgene Corp.	Phase 3,2/3	-	-
Erfonrilimab	CTLA4 + PDL1	CTLA4, CD274	HER2 positive Gastrooesophageal junction cancer | Advanced Pancreatic Ductal Adenocarcinoma | Anophthalmia With Pulmonary Hypoplasia | Pancreatic Cancer | Advanced Lung Non-Small Cell Squamous Carcinoma | Advanced Bile Duct Carcinoma | HER2 positive Biliary Tract Neoplasms | HER2 Positive Colorectal Cancer | HER2 Positive Solid Tumors | thymic carcinoma | Advanced Esophageal Squamous Cell Carcino…	Suzhou Alphamab Co., Ltd.	Phase 3,2/3	-	-
Linvoseltamab	BCMA + CD3	TNFRSF17, -	Relapse multiple myeloma | Plasma cell myeloma refractory | Recurrent Multiple Myeloma | Monoclonal Gammopathy of Undetermined Significance | Smoldering Multiple Myeloma | Chronic Kidney Diseases | Relapsed/refractory multiple myeloma	Regeneron Pharmaceuticals, Inc.	Phase 3,2/3	-	-
Navicixizumab	DLL4 + VEGF	DLL4, -	Platinum-Resistant Fallopian Tube Carcinoma | Platinum-Resistant Ovarian Carcinoma | Primary peritoneal carcinoma | Colorectal Cancer | Ovarian Cancer | Stomach Cancer | Triple Negative Breast Cancer | Fallopian Tube Carcinoma | Peritoneal Neoplasms	OncoMed Pharmaceuticals, Inc.	Phase 3,2/3	-	-
Rilvegostomig	PD-1 + TIGIT	PDCD1, TIGIT	Biliary Tract Neoplasms | Advanced Cholangiocarcinoma | Gastroesophageal junction adenocarcinoma | stomach adenocarcinoma | metastatic non-small cell lung cancer | Non-Small Cell Lung Cancer | Metastatic Solid Tumor	AstraZeneca PLC	Phase 3,2/3	-	-
SI-B001	EGFR + HER3	EGFR, ERBB3	Adenocarcinoma of Lung | squamous cell lung carcinoma | Non-Small Cell Lung Cancer | Locally Advanced Lung Non-Small Cell Carcinoma | metastatic non-small cell lung cancer | Glandular and Epithelial Neoplasms | Esophageal Squamous Cell Carcinoma | Squamous Cell Carcinoma of Head and Neck | Squamous cell carcinoma of head and neck metastatic | Colorectal Cancer | EGFR-mutated non-small Cell Lung C…	Sichuan Biokin Pharmaceuticals Co.,Ltd	Phase 3,2/3	-	-
Tebotelimab	LAG3 + PD-1	LAG3, PDCD1	Stomach Cancer | Gastrooesophageal junction cancer | Metastatic HER2 positive gastroesophageal junction cancer | HER2-positive gastric cancer | Advanced Malignant Solid Neoplasm | Cholangiocarcinoma | Hematologic Neoplasms | Non-Small Cell Lung Cancer | Ovarian Cancer | Small Cell Lung Cancer | Uterine Cervical Cancer | HER2 Positive Solid Tumors | Triple Negative Breast Cancer	MacroGenics, Inc.	Phase 3,2/3	-	-
TNB-383B	BCMA + CD3	TNFRSF17, -	Multiple Myeloma | Plasma cell myeloma refractory | Relapse multiple myeloma | Immunoglobulin Light-Chain Amyloidosis | Relapsed/refractory multiple myeloma	TeneoBio, Inc.	Phase 3,2/3	-	-
Volrustomig	CTLA4 + PD-1	CTLA4, PDCD1	Locally Advanced Head and Neck Squamous Cell Carcinoma | Unresectable Pleural Malignant Mesothelioma | Locally Advanced Cervical Carcinoma | metastatic non-small cell lung cancer | Colorectal Cancer | Microsatellite instability-high cancer | Advanced Malignant Solid Neoplasm | Advanced Cholangiocarcinoma | Biliary Tract Neoplasms | Advanced Bile Duct Carcinoma | Hepatocellular Carcinoma | Gastroe…	MedImmune LLC	Phase 3,2/3	-	-
PM-8002	PDL1 + VEGF-A	CD274, VEGFA	Advanced Lung Non-Small Cell Squamous Carcinoma | Locally Advanced Lung Non-Squamous Non-Small Cell Carcinoma | Metastatic Lung Non-Small Cell Carcinoma | Extensive stage Small Cell Lung Cancer | Small Cell Lung Cancer | EGFR positive Non-squamous non-small cell lung cancer | Metastatic Non-Squamous Non-Small Cell Lung Carcinoma | Neuroendocrine Tumors | Hepatocellular Carcinoma | Mesothelioma, M…	Pumis Biotechnology (Zhuhai) Co., Ltd.	Phase 3,2/3	-	-
TR-009	DLL4 + VEGF-A	DLL4, VEGFA	Carcinoma of ampulla of Vater | Cholangiocarcinoma | Gallbladder Carcinoma | Colonic Cancer | Metastatic Colorectal Carcinoma | Rectal Cancer | Unresectable Colorectal Carcinoma | Neoplasms | Ovarian Cancer	ABL Bio, Inc.	Phase 3,2/3	-	-
Acasunlimab	4-1BB + PDL1	TNFRSF9, CD274	Advanced Endometrial Carcinoma | Non-Small Cell Lung Cancer | Endometrial Carcinoma | Malignant Solid Neoplasm | Squamous Cell Carcinoma of Head and Neck | Triple Negative Breast Cancer | Urothelial Carcinoma of the Urinary Bladder | Uterine Cervical Cancer | Advanced Malignant Solid Neoplasm	BioNTech SE	Phase 1,2	-	-
Acimtamig	CD16a + CD30	FCGR3A, TNFRSF8	CD30+ Anaplastic Large T-cell Lymphoma | Hodgkin's Lymphoma | Recurrent Hodgkin Lymphoma | Refractory Hodgkin Lymphoma | CD-30 positive Peripheral T-Cell Lymphoma | CD30-Positive Cutaneous T-Cell Lymphoma | Mycosis Fungoides | Peripheral T-Cell Lymphoma	The University of Texas MD Anderson Cancer Center	Phase 1,2	-	-
AMG-570	BAFF + ICOSLG	TNFSF13B, ICOSLG	-	Amgen, Inc.	Phase 1,2	-	-
Anti-CD3 and anti-HER2 BiTE-expressing T cell(University of Michigan College of Engineering)	CD3 + HER2	-, ERBB2	Breast Cancer	University of Michigan College of Engineering	Phase 1,2	-	-
Anti-CD3/anti-EGFR -activated T cells(Barbara Ann Karmanos Cancer Institute)	CD3 + EGFR	-, EGFR	Pancreatic Cancer | Glioblastoma	Barbara Ann Karmanos Cancer Institute	Phase 1,2	-	-
Bafisontamab	EGFR + c-Met	EGFR, MET	Non-Small Cell Lung Cancer | Cholangiocarcinoma | Colorectal Cancer | Hepatocellular Carcinoma | Stomach Cancer | Metastatic Digestive System Neuroendocrine Tumor G1 | Metastatic Solid Tumor | Metastatic Colorectal Carcinoma	EpimAb Biotherapeutics, Inc.	Phase 1,2	-	-
BI-764532	CD3 + DLL3	-, DLL3	Extensive stage Small Cell Lung Cancer | Neuroendocrine Carcinoma | Neuroendocrine Tumors | Small Cell Lung Cancer | Glioma	Boehringer Ingelheim GmbH	Phase 1,2	-	-
Cevostamab	CD3 + FCRL5	-, FCRL5	Relapsed/refractory multiple myeloma | Plasma cell myeloma refractory | Relapse multiple myeloma | Multiple Myeloma	Genentech, Inc.	Phase 1,2	-	-
Cinrebafusp alfa	4-1BB + HER2	TNFRSF9, ERBB2	-	Pieris Pharmaceuticals, Inc.	Phase 1,2	-	-
CKD-702	EGFR + c-Met	EGFR, MET	Gastroesophageal junction adenocarcinoma | Stomach Cancer | Neoplasms | metastatic non-small cell lung cancer	Chong Kun Dang Pharmaceutical Corp.	Phase 1,2	-	-
Dalutrafusp alfa	CD73 + TGF-β	NT5E, -	Advanced Pancreatic Ductal Adenocarcinoma | Pancreatic Ductal Adenocarcinoma	Agenus, Inc.	Phase 1,2	-	-
Danvilostomig	CTLA4 + PD-1	CTLA4, PDCD1	Non-Small Cell Lung Cancer | Locally Advanced Unresectable Breast Carcinoma | Solid tumor | Transitional Cell Carcinoma | Colorectal Cancer | Esophageal Carcinoma | Stomach Cancer | FGF19 positive Solid Tumors | Squamous Cell Carcinoma of Head and Neck | HER2-negative breast cancer | Uterine Cervical Cancer | Nasopharyngeal Carcinoma | Extensive stage Small Cell Lung Cancer | Locally Advanced Hea…	Sichuan Biokin Pharmaceuticals Co.,Ltd	Phase 1,2	-	-
Dilpacimab	DLL4 + VEGF-A	DLL4, VEGFA	Colorectal Cancer | Advanced Malignant Solid Neoplasm	AbbVie, Inc.	Phase 1,2	-	-
Flotetuzumab	CD123 + CD3	IL3RA, -	Myelodysplastic Syndromes | Relapsing acute myeloid leukemia | Acute Myeloid Leukemia | CD123 Positive Acute Myeloid Leukemia | acute leukemia | Blastic Plasmacytoid Dendritic Cell Neoplasm | CD123 Positive Hematologic Neoplasms | Chronic Myelogenous Leukemia | Hairy Cell Leukemia | Recurrent B Acute Lymphoblastic Leukemia | Recurrent Hematologic Malignancy | Recurrent Hodgkin Lymphoma | Refracto…	MacroGenics, Inc.	Phase 1,2	-	-
FS-118	LAG3 + PDL1	LAG3, CD274	Non-Small Cell Lung Cancer | Diffuse Large B-Cell Lymphoma | Head and Neck Neoplasms | Hematologic Neoplasms	Merck Serono SA	Phase 1,2	-	-
GEN-1044	5T4 + CD3	TPBG, -	Neoplasms	Genmab A/S	Phase 1,2	-	-
HB-0025	PDL1 + VEGF	CD274, -	Advanced Endometrial Carcinoma | Kidney Neoplasms | Advanced Malignant Solid Neoplasm	Huabo Biopharm Co Ltd. | Zhejiang Huahai Pharmaceutical Co., Ltd.	Phase 1,2	-	-
HLX-301	PDL1 + TIGIT	CD274, TIGIT	Solid tumor | Extensive stage Small Cell Lung Cancer | Gastroesophageal junction adenocarcinoma | Lymphoma | Metastatic Solid Tumor | Neoplasm Metastasis | Squamous Cell Carcinoma of Head and Neck | Non-Small Cell Lung Cancer	Shanghai Henlius Biopharmaceuticals Co. , Ltd.	Phase 1,2	-	-
HLX-35	4-1BB + EGFR	TNFRSF9, EGFR	Solid tumor | Squamous non-small cell lung cancer | Metastatic Solid Tumor | Advanced Malignant Solid Neoplasm | Refractory Malignant Solid Neoplasm	Shanghai Henlius Biopharmaceuticals Co. , Ltd.	Phase 1,2	-	-
HX-009	CD47 + PD-1	CD47, PDCD1	Solid tumor | Refractory Lymphoma | Hematologic Neoplasms | Liver Cancer | Melanoma | Non-Small Cell Lung Cancer | Renal Cell Carcinoma | Squamous Cell Carcinoma of Head and Neck | Stomach Cancer	Wuhan Hanxiong Biotech,inc.	Phase 1,2	-	-
IMM-2505	CD47 + PDL1	CD47, CD274	Advanced Malignant Solid Neoplasm	ImmuneOnco Biopharmaceuticals (Shanghai) Co., Ltd.	Phase 1,2	-	-
Izuralimab	ICOS + PD-1	ICOS, PDCD1	Advanced Sarcoma | Central Nervous System Diseases | Metastatic melanoma | Advanced Malignant Solid Neoplasm | Colorectal Cancer | Endometrial Carcinoma | Gastroesophageal junction adenocarcinoma | Hepatocellular Carcinoma | HER2-negative breast cancer | Malignant Fibrous Histiocytoma | Nasopharyngeal Carcinoma | Non-Small Cell Lung Cancer | Pancreatic Carcinoma | Renal Cell Carcinoma | Small Cel…	Xencor, Inc.	Phase 1,2	-	-
JMT-601	CD20 + SIRPα	MS4A1, SIRPA	Hematologic Neoplasms | Non-Hodgkin Lymphoma | B-cell lymphoma recurrent | B-cell lymphoma refractory | CD20 positive Diffuse Large B-Cell Lymphoma	Shanghai JMT Biological Technology Co Ltd	Phase 1,2	-	-
Lomvastomig	PD-1 + TIM3	PDCD1, HAVCR2	Advanced Esophageal Squamous Cell Carcinoma | Squamous cell carcinoma, metastatic | Esophageal Squamous Cell Carcinoma | Metastatic melanoma | Metastatic Solid Tumor | Non-Small Cell Lung Cancer | Small Cell Lung Cancer	F. Hoffmann-La Roche Ltd.	Phase 1,2	-	-
Lorigerlimab	CTLA4 + PD-1	CTLA4, PDCD1	Castration-Resistant Prostatic Cancer | Metastatic castration-resistant prostate cancer | Recurrent Prostate Carcinoma | Colorectal Cancer | Melanoma | Non-Small Cell Lung Cancer | Uterine Cervical Cancer | Advanced Malignant Solid Neoplasm | Hepatocellular Carcinoma | Ovarian Epithelial Carcinoma | Pancreatic Ductal Carcinoma | Renal Cell Carcinoma | Advanced cancer | Melanoma, Cutaneous Maligna…	MacroGenics, Inc.	Phase 1,2	-	-
M-701	CD3 + EpCAM	-, EPCAM	Malignant ascites | Solid tumor | Advanced Lung Non-Small Cell Carcinoma | Malignant Pleural Effusion | metastatic non-small cell lung cancer	Wuhan YZY Biopharma Co., Ltd.	Phase 1,2	-	-
Nivatrotamab	CD3 + GD2	-	Neuroblastoma | Osteosarcoma	Memorial Sloan Kettering Cancer Center	Phase 1,2	-	-
PD-L1/CTLA4 bispecific monoclonal antibody(Changhai Hospital of Shanghai)	CTLA4 + PDL1	CTLA4, CD274	Pancreatic Cancer	Changhai Hospital of Shanghai	Phase 1,2	-	-
PM 1032	4-1BB + CLDN18.2	TNFRSF9, -	Tumor of advanced extent | Advanced cancer | Advanced Malignant Solid Neoplasm	Pumis Biotechnology (Zhuhai) Co., Ltd.	Phase 1,2	-	-
PM-1022	PDL1 + TIGIT	CD274, TIGIT	Tumor of advanced extent | Neoplasms	Pumis Biotechnology (Zhuhai) Co., Ltd.	Phase 1,2	-	-
QL-301	4-1BB + PDL1	TNFRSF9, CD274	Hematologic Neoplasms | Solid tumor | Neoplasms	Qlsf Biotherapeutic, Inc.	Phase 1,2	-	-
QLF-31907	4-1BB + PDL1	TNFRSF9, CD274	Transitional Cell Carcinoma | Advanced Urothelial Carcinoma | Melanoma | Advanced cancer | Non-Hodgkin Lymphoma | Solid tumor | Tumor of advanced extent	Qilu Pharmaceutical Co., Ltd.	Phase 1,2	-	-
Recombinant anti-human CD47/PD-L1 bispecific antibody	CD47 + PDL1	CD47, CD274	Small Cell Lung Cancer | Non-Small Cell Lung Cancer | Advanced Malignant Solid Neoplasm | Neoplasms | Hematologic Neoplasms | Advanced cancer | Lymphoma | Tumor of advanced extent | Peripheral T-Cell Lymphoma	Innovent Biologics (Suzhou) Co. Ltd.	Phase 1,2	-	-
Recombinant humanized anti-CD47/PD-L1 bispecific antibody(Mabwell (Shanghai) Bioscience)	CD47 + PDL1	CD47, CD274	Acute Myeloid Leukemia | Myelodysplastic Syndromes | Locally Advanced Clear Cell Renal Cell Carcinoma | Refractory Lymphoma | Recurrent Lymphoma | Advanced Renal Cell Carcinoma | Lung Cancer | Tumor of advanced extent | Neoplasms	Mabwell (Shanghai) Bioscience Co., Ltd.	Phase 1,2	-	-
SAR-440234	CD123 + CD3	IL3RA, -	Acute Myeloid Leukemia | Lymphoid Leukemia | Myelodysplastic Syndromes	Sanofi	Phase 1,2	-	-
TF 2-targeted cancer therapy(Immunomedics, Inc.)	CEACAM5 + Histamine succinyl glycine	CEACAM5, -	Breast Cancer | Non-Small Cell Lung Cancer | Small Cell Lung Cancer | Thyroid Cancer | Colorectal Cancer	Immunomedics, Inc.	Phase 1,2	-	-
Tombestomig	LAG3 + PD-1	LAG3, PDCD1	Triple Negative Breast Cancer | Transitional Cell Carcinoma | Renal Cell Carcinoma | Unresectable Melanoma | Hepatocellular Carcinoma | Melanoma | Esophageal Squamous Cell Carcinoma | Metastatic melanoma | Metastatic Solid Tumor | Non-Small Cell Lung Cancer	F. Hoffmann-La Roche Ltd.	Phase 1,2	-	-
Vanucizumab	Ang2 + VEGF-A	ANGPT2, VEGFA	Colorectal Cancer	F. Hoffmann-La Roche Ltd.	Phase 1,2	-	-
Vibecotamab	CD123 + CD3	IL3RA, -	Acute Myeloid Leukemia | Myelodysplastic Syndromes | Hematologic Neoplasms	Xencor, Inc.	Phase 1,2	-	-
Vudalimab	CTLA4 + PD-1	CTLA4, PDCD1	Colonic Cancer | Rectal Cancer | Colorectal Cancer | Anaplastic Thyroid Carcinoma | Clear Cell Adenocarcinoma | Endometrial Carcinoma | Metastatic Thyroid Gland Carcinoma | Ovarian Cancer | Thyroid Cancer, Hurthle Cell | Uterine Cervical Cancer | Advanced Bile Duct Carcinoma | Metastatic castration-resistant prostate cancer | Castration-Resistant Prostatic Cancer | Advanced Lung Non-Small Cell Ca…	Xencor, Inc.	Phase 1,2	-	-
Xentuzumab	IGF-1 + IGF-2	IGF1, IGF2	Breast Cancer | Hormone receptor positive HER2 negative breast cancer | Metastatic breast cancer | Non-Small Cell Lung Cancer | Prostatic Cancer | Castration-Resistant Prostatic Cancer | Metastatic castration-resistant prostate cancer | Advanced Malignant Solid Neoplasm	C.H. Boehringer Sohn AG & Co. KG	Phase 1,2	-	-
Zenocutuzumab	HER2 + HER3	ERBB2, ERBB3	Metastatic castration-resistant prostate cancer | Estrogen receptor positive breast cancer | HER2 Positive Breast Cancer | Metastatic breast cancer | NRG1 Fusion Positive non–small cell lung cancer | NRG1 Fusion Positive Pancreatic Cancer | NRG1 Fusion Positive Solid Tumors	Merus NV	Phase 1,2	-	-
ABL-105	4-1BB + HER2	TNFRSF9, ERBB2	HER2 Positive Solid Tumors | Metastatic Solid Tumor | Stomach Cancer	ABL Bio, Inc.	Phase 1,2	-	-
AFM-24	CD16a + EGFR	FCGR3A, EGFR	Solid tumor	Affimed GmbH	Phase 1,2	-	-
ALG.APV-527	4-1BB + 5T4	TNFRSF9, TPBG	Solid tumor	Aptevo Therapeutics, Inc.	Phase 1,2	-	-
anti-CD30 Bispecific Antibody-armed anti-CD3-Activated Autologous T-cells(Medical College of Wisconsin)	CD3 + CD30	-, TNFRSF8	Acute Lymphoblastic Leukemia | Anaplastic Large-Cell Lymphoma | CD-30 positive pleomorphic large T-cell cutaneous lymphoma | CD-30 positive T-immunoblastic cutaneous lymphoma | CD30-positive diffuse large B-cell lymphoma | Chondrosarcoma | Leukemia | Neuroblastoma | Solid tumor	Medical College of Wisconsin Research Foundation	Phase 1,2	-	-
AP-203	4-1BB + PDL1	TNFRSF9, CD274	Esophageal Squamous Cell Carcinoma | Non-Small Cell Lung Cancer | Solid tumor | Squamous Cell Carcinoma of Head and Neck | Neoplasms	AP Biosciences, Inc.	Phase 1,2	-	-
Bavunalimab	CTLA4 + LAG3	CTLA4, LAG3	Central Nervous System Diseases | Metastatic melanoma | Advanced Malignant Solid Neoplasm | Anus Neoplasms | Endometrial Carcinoma | Fallopian Tube Carcinoma | Gastroesophageal junction adenocarcinoma | Hepatocellular Carcinoma | Intrahepatic Cholangiocarcinoma | Melanoma | Nasopharyngeal Carcinoma | Non-Small Cell Lung Cancer | Ovarian Epithelial Carcinoma | Pancreatic Carcinoma | Primary perito…	Xencor, Inc.	Phase 1,2	-	-
BCA-101	EGFR + TGF-β	EGFR, -	Anal canal squamous cell carcinoma | Squamous Cell Carcinoma of Head and Neck | Colorectal Cancer | Cutaneous Squamous Cell Carcinoma | EGFR mutation Solid Tumors | Ovarian Epithelial Carcinoma | Pancreatic Cancer | squamous cell lung carcinoma | Neoplasms	Bicara Therapeutics, Inc.	Phase 1,2	-	-
BI-836880	Ang2 + VEGF	ANGPT2, -	Wet age-related macular degeneration | Wet Macular Degeneration | Advanced cancer | Advanced Malignant Solid Neoplasm | Metastatic Non-Squamous Non-Small Cell Lung Carcinoma | Dystrophy, Macular | Non-Small Cell Lung Cancer	Ablynx NV	Phase 1,2	-	-
BMS-986442	CD96 + TIGIT	CD96, TIGIT	FGF19 positive Solid Tumors | Non-Small Cell Lung Cancer | Stomach Cancer | Colonic Cancer | Gastroesophageal junction adenocarcinoma | Squamous Cell Carcinoma of Head and Neck	Agenus, Inc.	Phase 1,2	-	-
BNT-142	CD3 + CLDN6	-, CLDN6	CLDN6-positive Solid Tumors | Solid tumor	BioNTech SE	Phase 1,2	-	-
BPB-101	PDL1 + TGF-β	CD274, -	Advanced Malignant Solid Neoplasm | Solid tumor	Betta Pharmaceuticals Co., Ltd.	Phase 1,2	-	-
Cibisatamab	CD3 + CEA	-	Metastatic Colorectal Carcinoma | Metastatic Microsatellite Stable Colorectal Carcinoma	F. Hoffmann-La Roche Ltd.	Phase 1,2	-	-
CM 355	CD20 + CD3	MS4A1, -	B-Cell Lymphoma | B-cell lymphoma refractory | Hematoma | Lymphoma | CD20 positive Hematologic Neoplasms	Keymed Biomedical Technology (Chengdu) Co., Ltd. | InnoCare Pharma Ltd.	Phase 1,2	-	-
CM-336	BCMA + CD3	TNFRSF17, -	Multiple Myeloma | Plasma cell myeloma refractory | Relapse multiple myeloma	Keymed Biomedical Technology (Chengdu) Co., Ltd.	Phase 1,2	-	-
CM-350	CD3 + GPC3	-, GPC3	Advanced Malignant Solid Neoplasm | Solid tumor	Keymed Biomedical Technology (Chengdu) Co., Ltd.	Phase 1,2	-	-
CN-201	CD19 + CD3	CD19, -	Pre B-cell acute lymphoblastic leukemia | B-cell lymphoma recurrent | B-cell lymphoma refractory | B-Cell Lymphoma	Curon Biopharmaceutical Ltd.	Phase 1,2	-	-
CN-202	PDL1 + TGF-β	CD274, -	Hematologic Neoplasms | Solid tumor	Curon Biopharmaceutical Ltd.	Phase 1,2	-	-
DuoBody-EpCAMx4-1BB	4-1BB + EpCAM	TNFRSF9, EPCAM	Solid tumor | Advanced Malignant Solid Neoplasm	Genmab A/S | BioNTech SE	Phase 1,2	-	-
EMB-02	LAG3 + PD-1	LAG3, PDCD1	Advanced Malignant Solid Neoplasm | Solid tumor	EpimAb Biotherapeutics, Inc.	Phase 1,2	-	-
EMB-06	BCMA + CD3	TNFRSF17, -	Bone Marrow Neoplasms | Plasma cell myeloma refractory | Relapsed/refractory multiple myeloma | Relapse multiple myeloma	EpimAb Biotherapeutics, Inc.	Phase 1,2	-	-
EX-103	CD20 + CD3	MS4A1, -	CD20 positive Non-Hodgkin Lymphoma | B-Cell Chronic Lymphocytic Leukemia | Non-Hodgkin Lymphoma	Excelmab, Inc.	Phase 1,2	-	-
Fidasimtamab	HER2 + PD-1	ERBB2, PDCD1	Gastrooesophageal junction cancer | Advanced Malignant Solid Neoplasm | Tumor of advanced extent	Hanmi Pharmaceutical Co., Ltd. | Innovent Biologics, Inc.	Phase 1,2	-	-
Forimtamig	CD3 + GPRC5D	-, GPRC5D	Multiple Myeloma | Relapsed/refractory multiple myeloma | Plasma cell myeloma refractory | Relapse multiple myeloma	-	Phase 1,2	-	-
GB-261	CD20 + CD3	MS4A1, -	B-Cell Lymphoma | Small Lymphocytic Lymphoma | B-Cell Chronic Lymphocytic Leukemia | B-cell lymphoma refractory | Lymphoid Leukemia | Refractory Transformed Indolent B-Cell Non-Hodgkin Lymphoma	Genor Biopharma Co., Ltd.	Phase 1,2	-	-
GEN-1042	4-1BB + CD40L	TNFRSF9, CD40LG	Solid tumor | Colorectal Cancer | Malignant Solid Neoplasm | Melanoma | Non-Small Cell Lung Cancer | Pancreatic Ductal Adenocarcinoma | Squamous Cell Carcinoma of Head and Neck	Genmab A/S	Phase 1,2	-	-
GEN-1047	B7-H4 + CD3	VTCN1, -	Breast Cancer | Endometrial Carcinoma | Malignant Solid Neoplasm | Ovarian Cancer | Squamous non-small cell lung cancer	Genmab A/S	Phase 1,2	-	-
GEN-3017	CD3 + CD30	-, TNFRSF8	Classical Hodgkin's Lymphoma | CD30 positive Non-Hodgkin Lymphoma | CD30+ Hodgkin's Lymphoma	Genmab A/S	Phase 1,2	-	-
GNR-084	CD19 + CD3	CD19, -	Pre B-cell acute lymphoblastic leukemia | Refractory B Acute Lymphoblastic Leukemia | B-Cell Lymphoma	Generium	Phase 1,2	-	-
HB-0028	PDL1 + TGF-β	CD274, -	Advanced Malignant Solid Neoplasm | Uterine Cervical Cancer | Solid tumor	Zhejiang Huahai Pharmaceutical Co., Ltd.	Phase 1,2	-	-
HB-0036	PDL1 + TIGIT	CD274, TIGIT	Non-Small Cell Lung Cancer | Solid tumor	Huabo Biopharm Co Ltd.	Phase 1,2	-	-
HBM7022	CD3 + CLDN18.2	-	Adenocarcinoma of Esophagus | Gastrooesophageal junction cancer | Late gastric cancer | Pancreatic Cancer | Pancreatic Ductal Adenocarcinoma | Solid tumor | Stomach Cancer	Harbour Biomed Therapeutics Ltd.	Phase 1,2	-	-
IBI-334	CD276 + EGFR	CD276, EGFR	Unresectable Solid Neoplasm | FGF19 positive Solid Tumors | Solid tumor	Innovent Biologics (Suzhou) Co. Ltd.	Phase 1,2	-	-
IMM-0306	CD20 + CD47	MS4A1, CD47	Diffuse Large B-Cell Lymphoma | Follicular Lymphoma | Mantle-Cell Lymphoma | Marginal zone lymphoma recurrent | Non-Hodgkin Lymphoma | CD20 Positive B-Cell Non-Hodgkin Lymphoma	ImmuneOnco Biopharmaceuticals (Shanghai) Co., Ltd.	Phase 1,2	-	-
IMM-2902	CD47 + HER2 + SIRPα	CD47, ERBB2, SIRPA	Advanced Cholangiocarcinoma | Advanced gastric carcinoma | Advanced Malignant Solid Neoplasm | HER2-Expressing Cancers | Lung Cancer | Solid tumor | Advanced breast cancer | HER2 Positive Solid Tumors	ImmuneOnco Biopharmaceuticals (Shanghai) Co., Ltd.	Phase 1,2	-	-
Imvotamab	CD20 + CD3	MS4A1, -	Diffuse Large B-Cell Lymphoma | Follicular Lymphoma | Mantle-Cell Lymphoma | Marginal Zone B-Cell Lymphoma | Rheumatoid Arthritis | Systemic Lupus Erythematosus | Myositis	IGM Biosciences, Inc.	Phase 1,2	-	-
ISB-1442	CD38 + CD47	CD38, CD47	Plasma cell myeloma refractory | Relapse multiple myeloma | Relapsed/refractory multiple myeloma | Acute Myeloid Leukemia	Ichnos Sciences, Inc.	Phase 1,2	-	-
JS-201	PD-1 + TGF-β	PDCD1, -	Neoplasms | Tumor of advanced extent	Shanghai Junshi Biosciences Co., Ltd.	Phase 1,2	-	-
JS-203	CD20 + CD3	MS4A1, -	Neoplasms | B-cell lymphoma refractory | B-Cell Lymphoma	Shanghai Junshi Biosciences Co., Ltd.	Phase 1,2	-	-
JS-207	PD-1 + VEGF	PDCD1, -	Neoplasms | Tumor of advanced extent	Shanghai Junshi Biosciences Co., Ltd.	Phase 1,2	-	-
JSKN-033	HER2 + PDL1	ERBB2, CD274	Solid tumor | HER2 Positive Solid Tumors	Jiangsu Alphamab Biopharmaceuticals Co., Ltd	Phase 1,2	-	-
KN-052	OX40 + PDL1	TNFRSF4, CD274	Solid tumor	Suzhou Alphamab Co., Ltd.	Phase 1,2	-	-
LAVA-051	CD1d + TCRDV2	CD1d, TRDV2	Acute Myeloid Leukemia | B-Cell Chronic Lymphocytic Leukemia | Chronic lymphocytic leukaemia refractory | Multiple Myeloma | Recurrent Chronic Lymphoid Leukemia | Solid tumor	VUmc	Phase 1,2	-	-
LAVA-1207	PSMA + TCRDV2	FOLH1, TRDV2	Metastatic castration-resistant prostate cancer	VUmc	Phase 1,2	-	-
LB101 (Centessa Pharmaceuticals )	CD47 + PDL1	CD47, CD274	Advanced Malignant Solid Neoplasm | Solid tumor	Centessa Pharmaceuticals Plc	Phase 1,2	-	-
LBL-015	PD-1 + TGF-β	PDCD1, -	Solid tumor | Advanced Malignant Solid Neoplasm	Nanjing Leads Biolabs Co., Ltd.	Phase 1,2	-	-
LBL-024	4-1BB + PDL1	TNFRSF9, CD274	Advanced Neuroendocrine Carcinoma | Tumor of advanced extent | Advanced Malignant Solid Neoplasm	Nanjing Leads Biolabs Co., Ltd.	Phase 1,2	-	-
LBL-033	CD3 + MUC16	-, MUC16	Neoplasms | Ovarian Cancer | MUC16 Positive Malignancies	Nanjing Leads Biolabs Co., Ltd.	Phase 1,2	-	-
LBL-034	CD3 + GPRC5D	-, GPRC5D	Plasma cell myeloma refractory | Multiple Myeloma	Nanjing Leads Biolabs Co., Ltd.	Phase 1,2	-	-
LM-24C5	4-1BB + CEACAM5	TNFRSF9, CEACAM5	Advanced Malignant Solid Neoplasm | Solid tumor | Gastrointestinal Neoplasms | Lung Cancer | Colorectal Cancer	LaNova Medicines Ltd.	Phase 1,2	-	-
MBS-303	CD20 + CD3	MS4A1, -	B-cell lymphoma refractory | CD20 Positive B-Cell Non-Hodgkin Lymphoma	Beijing Mabworks Biotech Co., Ltd.	Phase 1,2	-	-
MCLA-129	EGFR + c-Met	EGFR, MET	Colorectal Cancer | Head and Neck Neoplasms | Non-Small Cell Lung Cancer | Esophageal Squamous Cell Carcinoma | FGF19 positive Solid Tumors | metastatic non-small cell lung cancer | Squamous Cell Carcinoma of Head and Neck | Stomach Cancer | Advanced Lung Non-Small Cell Carcinoma | EGFR-mutated non-small Cell Lung Cancer | Solid tumor | EGFR exon 19 Deletions Mutant Non-small Cell Lung Cancer | E…	Merus NV	Phase 1,2	-	-
NGM-707	LILRB1 + LILRB2	LILRB1, LILRB2	-	NGM Biopharmaceuticals, Inc.	Phase 1,2	-	-
Petosemtamab	EGFR + LGR5	EGFR, LGR5	Advanced Malignant Solid Neoplasm | Gastrooesophageal junction cancer | Metastatic Colorectal Carcinoma | Non-Small Cell Lung Cancer | Squamous Cell Carcinoma of Head and Neck	Merus NV	Phase 1,2	-	-
PM-1003	4-1BB + PDL1	TNFRSF9, CD274	Solid tumor | Advanced Malignant Solid Neoplasm	Pumis Biotechnology (Zhuhai) Co., Ltd.	Phase 1,2	-	-
PRS-344	4-1BB + PDL1	TNFRSF9, CD274	Solid tumor | Advanced Malignant Solid Neoplasm | Neoplasms	Pieris Pharmaceuticals, Inc.	Phase 1,2	-	-
PT886	CD47 + CLDN18.2	CD47, -	Advanced Pancreatic Ductal Adenocarcinoma | Metastatic Gastroesophageal Junction Adenocarcinoma | Pancreatic Ductal Adenocarcinoma | Gastrooesophageal junction cancer	Phanes Therapeutics, Inc.	Phase 1,2	-	-
Q-1802	CLDN18.2 + PDL1	-, CD274	Gastroesophageal junction adenocarcinoma | malignant carcinoid tumor of digestive tract | Advanced Malignant Solid Neoplasm	Qurebio Ltd.	Phase 1,2	-	-
QLS-31905	CD3 + CLDN18	-, CLDN18	CLDN18.2 Positive Advanced Malignant Solid Neoplasm | CLDN18.2 positive Solid Tumors | Claudin18.2-positive / HER2-negative Solid Tumors | Advanced Malignant Solid Neoplasm	Qilu Pharmaceutical Co., Ltd.	Phase 1,2	-	-
Recombinant anti-PD-L1/TGF-β bispecific antibody	PDL1 + TGF-β	CD274, -	Advanced Hepatocellular Carcinoma | Pancreatic Cancer | Locally Advanced Malignant Solid Neoplasm | Metastatic Solid Tumor | Small Cell Lung Cancer	Wuhan YZY Biopharma Co., Ltd.	Phase 1,2	-	-
REGN-5459	BCMA + CD3	TNFRSF17, -	Chronic Kidney Diseases | Plasma cell myeloma refractory | Relapse multiple myeloma	Regeneron Pharmaceuticals, Inc.	Phase 1,2	-	-
REGN-5668	CD28 + MUC16	CD28, MUC16	Fallopian Tube Carcinoma | Primary peritoneal carcinoma | Recurrent ovarian cancer	Regeneron Pharmaceuticals, Inc.	Phase 1,2	-	-
REGN-5678	CD28 + PSMA	CD28, FOLH1	Metastatic castration-resistant prostate cancer | Renal Cell Carcinoma	Regeneron Pharmaceuticals, Inc.	Phase 1,2	-	-
REGN-7075	CD28 + EGFR	CD28, EGFR	Advanced cancer | Advanced Malignant Solid Neoplasm	Regeneron Pharmaceuticals, Inc.	Phase 1,2	-	-
REGN4336	CD3 + PSMA	-, FOLH1	Advanced Prostate Carcinoma | Metastatic castration-resistant prostate cancer | Castration-Resistant Prostatic Cancer	Regeneron Pharmaceuticals, Inc.	Phase 1,2	-	-
RG7826	4-1BB + FAP	TNFRSF9, FAP	Colorectal Cancer	Roche Holding AG	Phase 1,2	-	-
Sabestomig	PD-1 + TIM3	PDCD1, HAVCR2	Refractory Classic Hodgkin Lymphoma | Relapsing classical Hodgkin lymphoma | Gastrooesophageal junction cancer | Metastatic Solid Tumor | Non-Small Cell Lung Cancer | Recurrent Hodgkin Lymphoma | Refractory Hodgkin Lymphoma | Solid tumor	AstraZeneca PLC	Phase 1,2	-	-
SAL-008	CTLA4 + IL-15Rα	CTLA4, IL15RA	Locally advanced breast cancer | Locally Advanced Melanoma | Metastatic breast cancer | Metastatic Colorectal Carcinoma | Metastatic melanoma | Solid tumor | Neoplasms	Shenzhen Salubris Pharmaceuticals Co., Ltd.	Phase 1,2	-	-
SMET-12	CD3 + EGFR	-, EGFR	EGFR positive Neoplasms | Solid tumor | EGFR positive non-small cell lung cancer	Zhejiang Shimai Pharmaceutical Co., Ltd.	Phase 1,2	-	-
TNB-486	CD19 + CD3	CD19, -	Pre B-cell acute lymphoblastic leukemia | Burkitt Lymphoma | B-cell lymphoma refractory | Diffuse Large B-Cell Lymphoma | Follicular Lymphoma | High grade B-cell lymphoma	TeneoBio, Inc.	Phase 1,2	-	-
TQB-2868	PD-1 + TGF-β	PDCD1, -	Advanced Hepatocellular Carcinoma | Locally Advanced Malignant Neoplasm | Tumor of advanced extent	Nanjing Shunxin Pharmaceutical Co., Ltd.	Phase 1,2	-	-
Ubamatamab	CD3 + MUC16	-, MUC16	Primary peritoneal carcinoma | Fallopian Tube Carcinoma | MUC16 Positive Malignancies | Recurrent Endometrial Cancer | Recurrent ovarian cancer | Recurrent Primary Peritoneal Carcinoma	Regeneron Pharmaceuticals, Inc.	Phase 1,2	-	-
ZG-005	PD-1 + TIGIT	PDCD1, TIGIT	Advanced Cervical Carcinoma | Advanced Malignant Solid Neoplasm | Solid tumor	Suzhou Zelgen Biopharmaceuticals Co., Ltd.	Phase 1,2	-	-
ZGGS18	TGF-β + VEGF	-	Advanced Malignant Solid Neoplasm | Solid tumor	Suzhou Zelgen Biopharmaceuticals Co., Ltd.	Phase 1,2	-	-
A-319	CD19 + CD3	CD19, -	Leukemia | Lymphoma | Pre B-cell acute lymphoblastic leukemia | B-Cell Lymphoma | Acute Lymphoblastic Leukemia | B-Cell Chronic Lymphocytic Leukemia	Evive Biotech	Phase 1,2	-	-
A-337	CD3 + EpCAM	-, EPCAM	Malignant Solid Neoplasm | Neoplasms | EpCAM positive Solid Tumors	Evive Biotech	Phase 1,2	-	-
ABL-103	4-1BB + B7-H4	TNFRSF9, VTCN1	Advanced Malignant Solid Neoplasm | Metastatic Solid Tumor | Triple Negative Breast Cancer | Solid tumor	Handok, Inc. | ABL Bio, Inc.	Phase 1,2	-	-
ABL-501	LAG3 + PDL1	LAG3, CD274	Advanced Malignant Solid Neoplasm | Solid tumor	ABL Bio, Inc.	Phase 1,2	-	-
ABL-503	4-1BB + PDL1	TNFRSF9, CD274	Advanced Malignant Solid Neoplasm	I-Mab Biopharma (Shanghai) Co., Ltd. | ABL Bio, Inc.	Phase 1,2	-	-
Acapatamab	CD3 + PSMA	-, FOLH1	Metastatic castration-resistant prostate cancer	Amgen, Inc.	Phase 1,2	-	-
AFM-28	CD123 + CD16a	IL3RA, FCGR3A	CD123 Positive Acute Myeloid Leukemia | Relapsing acute myeloid leukemia | Acute Myeloid Leukemia | Myelodysplastic Syndromes	Affimed GmbH	Phase 1,2	-	-
AK-129	LAG3 + PD-1	LAG3, PDCD1	Tumor of advanced extent | Neoplasms	Akeso Biopharma Co., Ltd.	Phase 1,2	-	-
AK-130	TGF-β + TIGIT	-, TIGIT	Neoplasms | Tumor of advanced extent | Advanced Hepatocellular Carcinoma	Akeso Biopharma Co., Ltd.	Phase 1,2	-	-
AK-131	CD73 + PD-1	NT5E, PDCD1	Advanced Malignant Solid Neoplasm	Akeso Biopharma Co., Ltd.	Phase 1,2	-	-
AK-132	CD47 + CLDN18.2	CD47, -	Advanced Malignant Solid Neoplasm	Akeso Biopharma Co., Ltd.	Phase 1,2	-	-
AMG-199	CD3 + MUC17	-, MUC17	Gastrooesophageal junction cancer | Solid tumor | Esophageal Carcinoma | Stomach Cancer	Amgen, Inc.	Phase 1,2	-	-
AMG-340	CD3 + PSMA	-, FOLH1	Castration-Resistant Prostatic Cancer | Metastatic castration-resistant prostate cancer | Hormone refractory prostate cancer	TeneoBio, Inc.	Phase 1,2	-	-
AMG-562	CD19 + CD3	CD19, -	Diffuse Large B-Cell Lymphoma | Diffuse large B-cell lymphoma recurrent | Follicular Lymphoma | Mantle-Cell Lymphoma	Amgen, Inc.	Phase 1,2	-	-
AMG-794	CD3 + CLDN6	-, CLDN6	Malignant Solid Neoplasm | metastatic non-small cell lung cancer | Non-squamous non-small cell lung cancer | Ovarian Epithelial Carcinoma	Amgen, Inc.	Phase 1,2	-	-
Anti-CD33/anti-FcgammaRI bispecific antibody(University of California San Diego)	CD33 + CD64	CD33, FCGR1A	Acute Myeloid Leukemia	University of California San Diego	Phase 1,2	-	-
Anti-EGFR-bispecific antibody armed activated T-cell therapy(Memorial Sloan-Kettering Cancer Center)	CD3 + EGFR	-, EGFR	Pancreatic adenocarcinoma | Pancreatic Cancer	Memorial Sloan Kettering Cancer Center	Phase 1,2	-	-
APVO436	CD123 + CD3	IL3RA, -	Myelodysplastic Syndromes | Refractory acute myeloid leukemia	Aptevo Therapeutics, Inc.	Phase 1,2	-	-
ARB-202	CD3 + CDH17	-, CDH17	Cholangiocarcinoma | Liver Cancer | Pancreatic Cancer | Stomach Cancer | Biliary Tract Neoplasms | Pancreatic Carcinoma	Arbele Corp.	Phase 1,2	-	-
ASP-2074	CD3 + TSPAN8	-, TSPAN8	Locally Advanced Malignant Solid Neoplasm | Solid tumor	Astellas Pharma Global Development, Inc.	Phase 1,2	-	-
ASP2138	CD3 + CLDN18.2	-	Gastrooesophageal junction cancer | Metastatic Gastroesophageal Junction Adenocarcinoma | Pancreatic adenocarcinoma metastatic | stomach adenocarcinoma | Pancreatic Carcinoma | CLDN18.2 positive Gastroesophageal junction adenocarcinoma | CLDN18.2 positive Pancreatic adenocarcinoma	Astellas Pharma, Inc. | Xencor, Inc.	Phase 1,2	-	-
ATG-101	4-1BB + PDL1	TNFRSF9, CD274	Non-Hodgkin Lymphoma | Solid tumor | Hematologic Neoplasms | B-Cell Lymphoma | Advanced Malignant Solid Neoplasm | Metastatic Solid Tumor | Refractory Mature B-Cell Non-Hodgkin Lymphoma	OriCell Therapeutics Co.,Ltd.	Phase 1,2	-	-
B-901	CD40 + PDL1	CD40, CD274	Solid tumor	FutureGen Biopharmaceutical (Beijing) Co., Ltd	Phase 1,2	-	-
B1962	PDL1 + VEGF	CD274, -	Advanced Malignant Solid Neoplasm | Solid tumor	Shanghai Tasly Pharmaceutical Co. Ltd.	Phase 1,2	-	-
BA-1201	PDL1 + TGF-β	CD274, -	Gastrointestinal Neoplasms | Non-Small Cell Lung Cancer | Small Cell Lung Cancer | Transitional Cell Carcinoma | Uterine Cervical Cancer | Small Cell Carcinoma | malignant carcinoid tumor of digestive tract | Uterine Corpus Cancer	Shandong Boan Biotechnology Co., Ltd.	Phase 1,2	-	-
BA-1202	CD3 + CEA	-	Solid tumor | Colorectal Cancer | Pancreatic Ductal Adenocarcinoma | Pancreatic Ductal Carcinoma	Shandong Boan Biotechnology Co., Ltd.	Phase 1,2	-	-
BA-3182	CD3 + EpCAM	-, EPCAM	Adenocarcinoma	BioAtla, Inc.	Phase 1,2	-	-
BAT-7104	CD47 + PDL1	CD47, CD274	Solid tumor | Advanced Malignant Solid Neoplasm | Tumor of advanced extent | Locally Advanced Malignant Neoplasm	Bio-Thera Solutions, Ltd.	Phase 1,2	-	-
BC-007 (Dragon Boat Biopharmaceutical)	CD47 + CLDN18.2	CD47, -	CLDN18.2 positive Solid Tumors | Solid tumor	Baochuan Biological Medicine Technology (Shanghai) Co., Ltd.	Phase 1,2	-	-
BC-3448	CD3 + EGFR	-, EGFR	Malignant Solid Neoplasm	Wuxi Biocity Biopharmaceutics Co., Ltd.	Phase 1,2	-	-
BC008-1A	PD-1 + TIGIT	PDCD1, TIGIT	Solid tumor	Sichuan Luzhou Buchang Biopharmaceutical Co., Ltd.	Phase 1,2	-	-
BGB-B167	4-1BB + CEACAM5	TNFRSF9, CEACAM5	Advanced Malignant Solid Neoplasm | Metastatic Solid Tumor | Solid tumor	BeiGene Ltd.	Phase 1,2	-	-
BH-3120	4-1BB + PDL1	TNFRSF9, CD274	Metastatic Solid Tumor | Solid tumor	Hanmi Pharmaceutical Co., Ltd.	Phase 1,2	-	-
BI-765049	CD3 + NCR3LG1	-, NCR3LG1	Head and Neck Neoplasms | Liver Cancer | Lung Cancer | Pancreatic Cancer | Solid tumor | Advanced Malignant Solid Neoplasm | Colorectal Cancer	Boehringer Ingelheim GmbH	Phase 1,2	-	-
BI-765179	4-1BB + FAP	TNFRSF9, FAP	Advanced Malignant Solid Neoplasm | Neoplasms | Solid tumor	Boehringer Ingelheim GmbH	Phase 1,2	-	-
BI-905711	CDH17 + DR5	CDH17, TNFRSF10B	Gastrointestinal cancer metastatic | Cholangiocarcinoma | Gastrointestinal Neoplasms | Pancreatic Cancer	Boehringer Ingelheim GmbH	Phase 1,2	-	-
BJ-005	PDL1 + TGF-β	CD274, -	Solid tumor | Advanced Lymphoma | Advanced Malignant Solid Neoplasm	BJ Bioscience Inc.	Phase 1,2	-	-
BS-001	CD3 + c-Met	-, MET	Colorectal Cancer | Esophageal Carcinoma | Glioblastoma | Liver Cancer | Melanoma | Pancreatic Cancer | Neoplasms	Tongji University	Phase 1,2	-	-
BSI-585	LILRB2 + PD-1	LILRB2, PDCD1	Cholangiocarcinoma | Colorectal Cancer | Esophageal Carcinoma | Fallopian Tube Carcinoma | Liver Cancer | Non-Small Cell Lung Cancer | Ovarian Cancer | Pancreatic Cancer | Primary peritoneal carcinoma | Renal Cell Carcinoma | Stomach Cancer | Urothelial Carcinoma of the Urinary Bladder | Solid tumor	Tongji University	Phase 1,2	-	-
CC-1	CD3 + PSMA	-, FOLH1	Recurrent Prostate Carcinoma	German Cancer Research Center (Deutsches Krebsforschungszentrum, DKFZ)	Phase 1,2	-	-
CC-3	CD276 + CD3	CD276, -	Colorectal Cancer	German Cancer Research Center	Phase 1,2	-	-
CCW-702	CD3 + PSMA	-, FOLH1	Prostatic Cancer	The Scripps Research Institute	Phase 1,2	-	-
CLN-049	CD3 + FLT3	-, FLT3	Myelodysplastic Syndromes | Refractory acute myeloid leukemia | Relapsing acute myeloid leukemia | Acute Myeloid Leukemia	German Cancer Research Center | Universitaetsklinikum Tuebingen	Phase 1,2	-	-
CLN-978	CD19 + CD3	CD19, -	B-cell lymphoma recurrent | Recurrent Adult Acute Lymphoblastic Leukemia | Refractory Mature B-Cell Non-Hodgkin Lymphoma | Precursor B-Cell Lymphoblastic Leukemia-Lymphoma	Adimab LLC	Phase 1,2	-	-
CTX-8371	PD-1 + PDL1	PDCD1, CD274	Hodgkin's Lymphoma | Melanoma | Non-Small Cell Lung Cancer | Squamous Cell Carcinoma of Head and Neck | Triple Negative Breast Cancer | Solid tumor	Compass Therapeutics LLC	Phase 1,2	-	-
CX-904	CD3 + EGFR	-, EGFR	Colorectal Cancer | Solid tumor | Advanced Malignant Solid Neoplasm	Amgen, Inc. | CytomX Therapeutics, Inc.	Phase 1,2	-	-
D3L-001	CD47 + HER2	CD47, ERBB2	HER2 Positive Solid Tumors | Breast Cancer | Stomach Cancer	D3 Bio (Wuxi) Co. Ltd	Phase 1,2	-	-
Duvortuxizumab	CD19 + CD3	CD19, -	B-Cell Chronic Lymphocytic Leukemia | Diffuse Large B-Cell Lymphoma | Follicular Lymphoma | Hematologic Neoplasms | Mantle-Cell Lymphoma	MacroGenics, Inc.	Phase 1,2	-	-
Eciskafusp alfa(Roche)	IL-2R + PD-1	-, PDCD1	Metastatic Solid Tumor	F. Hoffmann-La Roche Ltd.	Phase 1,2	-	-
EMB-07	CD3 + ROR1	-, ROR1	Refractory Lymphoma | Solid tumor | Adenocarcinoma of Lung | Bladder Cancer | Colorectal Cancer | Metastatic Solid Tumor | Ovarian Cancer | Pancreatic Cancer | Prostatic Cancer | Recurrent Lymphoma | Stomach Cancer | Triple Negative Breast Cancer | Uterine Neoplasms | Hematologic Neoplasms	EpimAb Biotherapeutics, Inc.	Phase 1,2	-	-
EMB-09	OX40 + PD-1 + PDL1	TNFRSF4, PDCD1, CD274	Advanced Malignant Solid Neoplasm | Colorectal Cancer | Endometrial Carcinoma | Hepatocellular Carcinoma | Melanoma | Metastatic Solid Tumor | Nasopharyngeal Carcinoma | Non-Small Cell Lung Cancer | Ovarian Cancer | Renal Cell Carcinoma | Small Cell Lung Cancer | Squamous Cell Carcinoma of Head and Neck | Stomach Cancer | Triple Negative Breast Cancer | Neoplasms | Solid tumor	EpimAb Biotherapeutics, Inc.	Phase 1,2	-	-
ERY-974	CD3 + GPC3	-, GPC3	Hepatocellular Carcinoma	Chugai Pharmaceutical Co., Ltd.	Phase 1,2	-	-
ES-014	CD39 + TGF-β	ENTPD1, -	Neoplasms | Locally Advanced Malignant Solid Neoplasm | Metastatic Solid Tumor | Solid tumor	Elpiscience Biopharma Ltd.	Phase 1,2	-	-
ES-101	4-1BB + PDL1	TNFRSF9, CD274	Neoplasms	Inhibrx, Inc.	Phase 1,2	-	-
EX-101	CD3 + HER2	-, ERBB2	Breast Cancer | Stomach Cancer | Solid tumor	Excelmab, Inc.	Phase 1,2	-	-
F-182112	BCMA + CD3	TNFRSF17, -	Plasma cell myeloma refractory | Relapse multiple myeloma	Lunan Pharmaceutical Group Co., Ltd.	Phase 1,2	-	-
FS-120	4-1BB + OX40	TNFRSF9, TNFRSF4	Advanced cancer | Neoplasms	F Star Co., Ltd.	Phase 1,2	-	-
FS-222	4-1BB + PDL1	TNFRSF9, CD274	Advanced cancer | Neoplasms	F Star Co., Ltd.	Phase 1,2	-	-
GBR-1342	CD3 + CD38	-, CD38	Plasma cell myeloma refractory | Relapse multiple myeloma	Glenmark Pharmaceuticals Ltd.	Phase 1,2	-	-
GEM3-PSCA	CD3 + PSCA	-, PSCA	Prostatic Cancer	GEMoaB Monoclonals GmbH	Phase 1,2	-	-
Givastomig	4-1BB + CLDN18.2	TNFRSF9, -	Pancreatic Ductal Carcinoma | Metastatic Solid Tumor | Metatropic Dwarfism | Adenocarcinoma of Esophagus | Advanced cancer | Gastroesophageal junction adenocarcinoma	I-MAB Biopharma Co., Ltd.	Phase 1,2	-	-
GMA-106	GIPR + GLP-1R	GIPR, GLP1R	Diabetes Mellitus | Baritosis | Diabetes Mellitus, Type 2 | Nonalcoholic Steatohepatitis | Obesity | Overweight	Gmax Biopharm LLC	Phase 1,2	-	-
GR-1803	BCMA + CD3	TNFRSF17, -	Multiple Myeloma	Genrix (Shanghai) Biopharmaceutical Co., Ltd. | Chongqing Genrix Biopharmaceutical Co., Ltd.	Phase 1,2	-	-
GR-1901	CD123 + CD3	IL3RA, -	Acute Myeloid Leukemia	Chongqing Genrix Biopharmaceutical Co., Ltd.	Phase 1,2	-	-
GT-90008	PDL1 + TGF-β	CD274, -	Advanced Malignant Solid Neoplasm | Solid tumor	Suzhou Kintor Pharmaceuticals, Inc. | Gensun Biopharma, Inc.	Phase 1,2	-	-
HBM-7008	4-1BB + B7-H4	TNFRSF9, VTCN1	Neoplasms | Advanced Malignant Solid Neoplasm | Lung Cancer | Ovarian Cancer | Triple Negative Breast Cancer | Solid tumor	Harbour BioMed (Shanghai) Co., Ltd.	Phase 1,2	-	-
HK010	4-1BB + PDL1	TNFRSF9, CD274	Tumor of advanced extent | Neoplasms	Anhui Anke Biotechnology (Group) Co., Ltd. | HankeMab	Phase 1,2	-	-
HuCD33 BsAb (Y-mAbs Therapeutics)	CD3 + CD33	-, CD33	Acute Myeloid Leukemia | Hematologic Neoplasms	Memorial Sloan Kettering Cancer Center	Phase 1,2	-	-
IBI-321	PD-1 + TIGIT	PDCD1, TIGIT	Tumor of advanced extent | Neoplasms | Advanced Malignant Solid Neoplasm	Innovent Biologics (Suzhou) Co. Ltd.	Phase 1,2	-	-
IBI-323	LAG3 + PDL1	LAG3, CD274	Neoplasms	Innovent Biologics (Suzhou) Co. Ltd.	Phase 1,2	-	-
IBI-389	CD3 + CLDN18.2	-	Advanced Malignant Solid Neoplasm | Tumor of advanced extent | Solid tumor	Innovent Biologics (Suzhou) Co. Ltd.	Phase 1,2	-	-
IBI319	4-1BB + PD-1	TNFRSF9, PDCD1	Neoplasms | Tumor of advanced extent	Adimab LLC | Innovent Biologics (Suzhou) Co. Ltd.	Phase 1,2	-	-
IGM-2644	CD3 + CD38	-, CD38	Plasma cell myeloma refractory | Relapse multiple myeloma	IGM Biosciences, Inc.	Phase 1,2	-	-
IMA-401	MAGEA4 + MAGEA8	MAGEA4, MAGEA8	Refractory Cancer | Solid tumor	Immatics Biotechnologies GmbH	Phase 1,2	-	-
IMB071703	4-1BB + CD40	TNFRSF9, CD40	Advanced Malignant Solid Neoplasm	Beijing Immune Ark Pharmaceutical Technology Co., Ltd.	Phase 1,2	-	-
IMGS-001	PDL1 + PDL2	CD274, PDCD1LG2	Solid tumor | Neoplasms	The University of Texas MD Anderson Cancer Center	Phase 1,2	-	-
IMM-2510	PDL1 + VEGF	CD274, -	Advanced Malignant Solid Neoplasm | Solid tumor | Tumor of advanced extent	ImmuneOnco Biopharmaceuticals (Shanghai) Co., Ltd.	Phase 1,2	-	-
IMM-2520	CD47 + PDL1	CD47, CD274	Breast Cancer | Colorectal Cancer | Non-Small Cell Lung Cancer | Small Cell Lung Cancer | Squamous Cell Carcinoma of Head and Neck | Advanced Malignant Solid Neoplasm | Solid tumor	ImmuneOnco Biopharmaceuticals (Shanghai) Co., Ltd.	Phase 1,2	-	-
INCA-33890	PD-1 + TGFBR2	PDCD1, TGFBR2	Advanced Malignant Solid Neoplasm | Metastatic Solid Tumor | Solid tumor	Incyte Corp.	Phase 1,2	-	-
INCA32459	LAG3 + PD-1	LAG3, PDCD1	Neoplasms	Incyte Corp.	Phase 1,2	-	-
Inezetamab	CD40 + MSLN	CD40, MSLN	Advanced Malignant Solid Neoplasm	Amgen, Inc.	Phase 1,2	-	-
JNJ-67571244	CD3 + CD33	-, CD33	Myelodysplastic Syndromes | Refractory acute myeloid leukemia	Janssen Research & Development LLC	Phase 1,2	-	-
JNJ-70218902	CD3 + TMEFF2	-, TMEFF2	Advanced Malignant Solid Neoplasm	Janssen Research & Development LLC	Phase 1,2	-	-
JNJ-75348780	CD22 + CD3	CD22, -	B-Cell Chronic Lymphocytic Leukemia | Non-Hodgkin Lymphoma	TeneoBio, Inc.	Phase 1,2	-	-
JNJ-78278343	CD3 + KLK2	-, KLK2	Prostatic Cancer | Metastatic castration-resistant prostate cancer | Castration-Resistant Prostatic Cancer | Advanced Prostate Carcinoma	Janssen Research & Development LLC | Zymeworks BC, Inc.	Phase 1,2	-	-
JNJ-78306358	CD3 + HLA-G	-, HLA-G	Advanced Malignant Solid Neoplasm	Janssen Research & Development LLC	Phase 1,2	-	-
JNJ-87189401	CD28 + PSMA	CD28, FOLH1	Prostatic Cancer	Janssen Research & Development LLC	Phase 1,2	-	-
K193 bispecific antibody	CD19 + CD3ε	CD19, CD3e	B-cell lymphoma recurrent | Leukemia	Beijing Lüzhu Biotechnology Co., Ltd.	Phase 1,2	-	-
LB-4330	CD8 + CLDN18.2	-	Advanced Malignant Solid Neoplasm | Solid tumor | Pancreatic Cancer | Stomach Cancer	L&L Biopharma Co., Ltd.	Phase 1,2	-	-
LNF1904	CD19 + CD3	CD19, -	B-Cell Malignant Neoplasm	Shandong New Time Pharmaceutical Co. Ltd.	Phase 1,2	-	-
LOR-S03	CD27 + PDL1	CD27, CD274	Breast Cancer | Cholangiocarcinoma | Esophageal Carcinoma | Fallopian Tube Carcinoma | Liver Cancer | Microsatellite instability-high colorectal cancer | Non-Small Cell Lung Cancer | Ovarian Cancer | Primary peritoneal carcinoma | Renal Cell Carcinoma | Stomach Cancer | Urothelial Carcinoma of the Urinary Bladder	Celldex Therapeutics, Inc.	Phase 1,2	-	-
LY-3415244	PDL1 + TIM3	CD274, HAVCR2	Neoplasms	Eli Lilly & Co.	Phase 1,2	-	-
M-802	CD3 + HER2	-, ERBB2	Ovarian Cancer | Breast Cancer | Stomach Cancer | HER2 Positive Solid Tumors	Wuhan YZY Biopharma Co., Ltd.	Phase 1,2	-	-
MCLA-145	4-1BB + PDL1	TNFRSF9, CD274	Advanced cancer | B-Cell Lymphoma | Solid tumor	Incyte Corp.	Phase 1,2	-	-
MGD-007	CD3 + GPA33	-, GPA33	Colorectal Cancer	MacroGenics, Inc.	Phase 1,2	-	-
MGD-024	CD123 + CD3	IL3RA, -	Hematologic Neoplasms | Acute Myeloid Leukemia | B-Cell Leukemia | Blastic Plasmacytoid Dendritic Cell Neoplasm | Chronic Myelogenous Leukemia | Classical Hodgkin's Lymphoma | Hairy Cell Leukemia | Myelodysplastic Syndromes | Systemic Mastocytosis	MacroGenics, Inc.	Phase 1,2	-	-
NBL-015	4-1BB + CLDN18.2	TNFRSF9, -	Advanced Malignant Solid Neoplasm | CLDN18.2 positive Solid Tumors | Solid tumor | Pancreatic Cancer | Stomach Cancer	Novarock Biotherapeutics Ltd.	Phase 1,2	-	-
NBL-028	4-1BB + CLDN6	TNFRSF9, CLDN6	Advanced Malignant Solid Neoplasm | CLDN6-positive Solid Tumors | Stomach Cancer | Endometrial Carcinoma | Non-Small Cell Lung Cancer | Ovarian Cancer | Testicular Neoplasms	Novarock Biotherapeutics Ltd.	Phase 1,2	-	-
NG-641	CD3 + FAP	-, FAP	Glandular and Epithelial Neoplasms | Neoplasm Metastasis | Carcinoma	University of Oxford	Phase 1,2	-	-
NI-1801	CD47 + MSLN	CD47, MSLN	Mesothelin positive Solid Tumors | Non-squamous non-small cell lung cancer | Ovarian Epithelial Carcinoma | Triple Negative Breast Cancer | Solid tumor	Berta Holding AG	Phase 1,2	-	-
NVG-111	CD3 + ROR1	-, ROR1	Diffuse Large B-Cell Lymphoma | Follicular Lymphoma | Melanoma | Non-Small Cell Lung Cancer | Small Lymphocytic Lymphoma	Novalgen Ltd.	Phase 1,2	-	-
oHSV2-BsAb	CD3 + PDL1	-, CD274	Solid tumor | Recurrent Cervical Cancer	Wuhan Binhui Biopharmaceutical Co., Ltd.	Phase 1,2	-	-
ONO-4685	CD3 + PD-1	-, PDCD1	Plaque psoriasis | T-cell lymphoma refractory | T-cell lymphoma recurrent	Merus NV	Phase 1,2	-	-
Orlotamab	CD276 + CD3	CD276, -	Advanced Malignant Solid Neoplasm | Recurrent Carcinoma	MacroGenics, Inc.	Phase 1,2	-	-
PF-07062119	CD3 + GC-C	-, GUCY2C	Adenocarcinoma | Adenocarcinoma of large intestine | stomach adenocarcinoma	Pfizer Inc.	Phase 1,2	-	-
PF-07257876	CD47 + PDL1	CD47, CD274	Non-Small Cell Lung Cancer | Ovarian Cancer | Squamous Cell Carcinoma of Head and Neck | Ovarian Epithelial Carcinoma	Pfizer Inc.	Phase 1,2	-	-
Plamotamab	CD20 + CD3	MS4A1, -	B-Cell Chronic Lymphocytic Leukemia | B-Cell Lymphoma | CD20 positive Hematologic Neoplasms	Xencor, Inc.	Phase 1,2	-	-
PM-1009	CD112R + TIGIT	PVRIG, TIGIT	Advanced cancer | Neoplasms | Tumor of advanced extent | Lung Cancer	Pumis Biotechnology (Zhuhai) Co., Ltd.	Phase 1,2	-	-
PM-1080	EGFR + c-Met	EGFR, MET	Non-Small Cell Lung Cancer | Advanced Malignant Solid Neoplasm	Pumis Biotechnology (Zhuhai) Co., Ltd.	Phase 1,2	-	-
PM-8001	PDL1 + TGF-β	CD274, -	Lung Cancer | Human Papillomavirus Infection | Non-Small Cell Lung Cancer	Pumis Biotechnology (Zhuhai) Co., Ltd.	Phase 1,2	-	-
PT217	CD47 + DLL3	CD47, DLL3	Large cell neuroendocrine carcinoma | Prostate Neuroendocrine Carcinoma | Small Cell Lung Cancer	Phanes Therapeutics, Inc.	Phase 1,2	-	-
Q-1801	PDL1 + SIRPα	CD274, SIRPA	Neoplasms | Solid tumor	Qurebio Ltd.	Phase 1,2	-	-
QL-325	CD3 + CLL-1	-, CLEC12A	Acute Myeloid Leukemia | Neoplasms	Qlsf Biotherapeutic, Inc.	Phase 1,2	-	-
QL-335	CD3 + LY6G6D	-, LY6G6D	Colorectal Cancer	Qlsf Biotherapeutic, Inc.	Phase 1,2	-	-
QL401	CD47 + PDL1	CD47, CD274	Neoplasms	Qlsf Biotherapeutic, Inc.	Phase 1,2	-	-
QLP-31907	CD20 + CD37	MS4A1, CD37	B-Cell Malignant Neoplasm | Indolent B-Cell Non-Hodgkin Lymphoma | Recurrent Indolent Non-Hodgkin Lymphoma	Qilu Pharmaceutical Co., Ltd.	Phase 1,2	-	-
QLS31904	CD3 + DLL3	-, DLL3	Advanced Malignant Solid Neoplasm | Solid tumor | Unresectable Solid Neoplasm | Small Cell Lung Cancer	Qilu Pharmaceutical Co., Ltd.	Phase 1,2	-	-
RC-148	PD-1 + VEGF	PDCD1, -	Locally Advanced Malignant Solid Neoplasm | Malignant Solid Neoplasm	RemeGen Co., Ltd.	Phase 1,2	-	-
Recombinant anti-HER2/CD3 humanized bispecific antibody(Sichuan Luzhou Buchang Pharmaceuticals)	CD3 + HER2	-, ERBB2	HER2 Positive Solid Tumors | Solid tumor	Sichuan Luzhou Buchang Biopharmaceutical Co., Ltd.	Phase 1,2	-	-
Recombinant humanized anti-BCMA/CD3 bispecific antibody(Shandong New Time Pharmaceutical Co. Ltd.)	BCMA + CD3	TNFRSF17, -	Relapse multiple myeloma	Shandong New Time Pharmaceutical Co. Ltd.	Phase 1,2	-	-
Recombinant PD-1/TIM3 bispecific antibody(L&L vision biopharmaceuticals)	PD-1 + TIM3	PDCD1, HAVCR2	Neoplasms | Advanced Malignant Solid Neoplasm | Lymphoma | Tumor of advanced extent | Colorectal Cancer | Non-Small Cell Lung Cancer	L&L Biopharma Co., Ltd.	Phase 1,2	-	-
REGN-5837	CD22 + CD28	CD22, CD28	Aggressive B-Cell Non-Hodgkin Lymphoma | B-Cell Lymphoma | Diffuse Large B-Cell Lymphoma	Regeneron Pharmaceuticals, Inc.	Phase 1,2	-	-
REMD-532	PD-1 + TIGIT	PDCD1, TIGIT	Solid tumor	REMD Biotherapeutics, Inc.	Phase 1,2	-	-
Reozalimab	PD-1 + PDL1	PDCD1, CD274	Small Cell Lung Cancer | Advanced cancer | Tumor of advanced extent	Adimab LLC | Innovent Biologics (Suzhou) Co. Ltd.	Phase 1,2	-	-
RG-6333	CD19 + CD28	CD19, CD28	Non-Hodgkin Lymphoma	Roche Holding AG	Phase 1,2	-	-
RG6129	CD3 + MAGEA4	-, MAGEA4	Solid tumor	Roche Holding AG	Phase 1,2	-	-
RO-7293583	CD3 + TYRP1	-, TYRP1	Melanoma, Cutaneous Malignant | Metastatic melanoma | Mucosal Melanoma | Uveal Melanoma	F. Hoffmann-La Roche Ltd.	Phase 1,2	-	-
RO-7297089	BCMA + CD16a	TNFRSF17, FCGR3A	Plasma cell myeloma refractory | Relapse multiple myeloma	Genentech, Inc.	Phase 1,2	-	-
RO-7300490	CD40L + FAP	CD40LG, FAP	Advanced Malignant Solid Neoplasm | Metastatic Solid Tumor	Roche Holding AG	Phase 1,2	-	-
Runimotamab	CD3 + HER2	-, CD3e, ERBB2	HER2 Positive Cancer | Solid tumor | Breast Cancer	F. Hoffmann-La Roche Ltd.	Phase 1,2	-	-
SG12473	CD47 + PDL1	CD47, CD274	Tumor of advanced extent	Hangzhou Shangjian Biotechnology Co., Ltd.	Phase 1,2	-	-
SG1408	PDL1 + VEGF	CD274, -	Advanced Malignant Solid Neoplasm | Neoplasms	Zhongsheng Shangjian Biomedical (Hangzhou) Co., Ltd.	Phase 1,2	-	-
SG1906	CD47 + CLDN18.2	CD47, -	CLDN18.2 positive Solid Tumors | Metastatic Solid Tumor | Unresectable Solid Neoplasm | CLDN18.2 Positive Advanced Malignant Solid Neoplasm	Hangzhou Shangjian Biotechnology Co., Ltd.	Phase 1,2	-	-
SG2501	CD38 + CD47	CD38, CD47	Hematologic Neoplasms | Lymphoma | Recurrent Hematologic Malignancy | Refractory Hematologic Malignancy	Hangzhou Shangjian Biotechnology Co., Ltd.	Phase 1,2	-	-
SGN-BB228	4-1BB + CD228	TNFRSF9, MELTF	Melanoma | Colorectal Cancer | Melanoma, Cutaneous Malignant | Mesothelioma | Non-Small Cell Lung Cancer | Pancreatic Cancer	Seagen Inc.	Phase 1,2	-	-
SH-009	CD47 + PDL1	CD47, CD274	Tumor of advanced extent	Nanjing Sanhome Pharmaceutical Co. Ltd.	Phase 1,2	-	-
SH006	PDL1 + TIGIT	CD274, TIGIT	Solid tumor	Nanjing Sanhome Pharmaceutical Co. Ltd.	Phase 1,2	-	-
SHR-2002	CD112R + TIGIT	PVRIG, TIGIT	Tumor of advanced extent | Neoplasms | Solid tumor	Suzhou Suncadia Biopharmaceuticals Co., Ltd.	Phase 1,2	-	-
SHR-7367	CD40 + FAP	CD40, FAP	Advanced Malignant Solid Neoplasm | Neoplasms | Solid tumor	Shanghai Hengrui Pharmaceutical Co., Ltd.	Phase 1,2	-	-
SIM0348	CD112R + TIGIT	PVRIG, TIGIT	Advanced Malignant Solid Neoplasm | Solid tumor	Simcere Pharmaceutical Group Limited	Phase 1,2	-	-
SKB-337	CTLA4 + PDL1	CTLA4, CD274	Solid tumor	Sichuan Kelun-Biotech Biopharmaceutical Co., Ltd.	Phase 1,2	-	-
SSGJ-705	HER2 + PD-1	ERBB2, PDCD1	Metastatic Solid Tumor | Neoplasms | HER2 Positive Solid Tumors | Metastatic breast cancer | Stomach Cancer	Sunshine Guojian Pharmaceutical (Shanghai) Co., Ltd.	Phase 1,2	-	-
SSGJ-707	PD-1 + VEGF	PDCD1, -	Advanced Malignant Solid Neoplasm | Solid tumor	Dansheng Pharmaceutical Technology (Shanghai) Co., Ltd.	Phase 1,2	-	-
TG-1801	CD19 + CD47	CD19, CD47	B-Cell Malignant Neoplasm | B-Cell Chronic Lymphocytic Leukemia | Follicular Lymphoma | Mantle-Cell Lymphoma | Marginal Zone B-Cell Lymphoma | Mediastinal large B-cell lymphoma | Small Lymphocytic Lymphoma | B-Cell Lymphoma	Novimmune SA	Phase 1,2	-	-
TQB-2825	CD20 + CD3	MS4A1, -	CD20 positive Hematologic Neoplasms | Hematologic Neoplasms	Nanjing Shunxin Pharmaceutical Co., Ltd.	Phase 1,2	-	-
TQB2934	BCMA + CD3	TNFRSF17, -	Multiple Myeloma	Nanjing Shunxin Pharmaceutical Co., Ltd.	Phase 1,2	-	-
TST-005	PDL1 + TGF-β	CD274, -	Solid tumor	Transcenta Holding Ltd.	Phase 1,2	-	-
WVT-078	BCMA + CD3	TNFRSF17, -	Relapsed/refractory multiple myeloma | Multiple Myeloma	Novartis Pharma AG	Phase 1,2	-	-
Xaluritamig	CD3 + STEAP1	-, STEAP1	Prostatic Cancer | Metastatic castration-resistant prostate cancer	Amgen, Inc.	Phase 1,2	-	-
XmAb-808	CD276 + CD28	CD276, CD28	Castration-Resistant Prostatic Cancer | Colorectal Cancer | Melanoma | Non-Small Cell Lung Cancer | Ovarian Epithelial Carcinoma | Renal Cell Carcinoma | Squamous Cell Carcinoma of Head and Neck | Transitional Cell Carcinoma | Triple Negative Breast Cancer	Xencor, Inc.	Phase 1,2	-	-
XmAb-819	CD3 + ENPP3	-, ENPP3	Renal Cell Carcinoma	Xencor, Inc.	Phase 1,2	-	-
XmAb968	CD3 + CD38	-, CD38	Acute Lymphoblastic Leukemia | Acute Myeloid Leukemia | Multiple Myeloma	Xencor, Inc.	Phase 1,2	-	-
Y-150	CD3 + CD38	-, CD38	Multiple Myeloma | Plasma cell myeloma refractory | Relapse multiple myeloma | Precursor T-Cell Lymphoblastic Leukemia-Lymphoma	Wuhan YZY Biopharma Co., Ltd.	Phase 1,2	-	-
Y332	TGF-β + VEGF	-	Solid tumor	Wuhan YZY Biopharma Co., Ltd.	Phase 1,2	-	-
YH-008	CD40 + PD-1	CD40, PDCD1	Solid tumor | Hematologic Neoplasms | Neoplasms	Youhe Medical Technology (Beijing) Co. Ltd.	Phase 1,2	-	-
YK012	CD19 + CD3	CD19, -	B-cell lymphoma recurrent | B-cell lymphoma refractory	Yikesite (Beijing) Pharmaceutical Technology Development Co., Ltd.	Phase 1,2	-	-
ZGGS15	LAG3 + TIGIT	LAG3, TIGIT	Solid tumor	Suzhou Zelgen Biopharmaceuticals Co., Ltd.	Phase 1,2	-	-
Papiliximab	CD47 + PDL1	CD47, CD274	Neoplasms	Shaperon, Inc.	Phase 1,2	-	-
GEM-333	CD3 + CD33	-, CD33	Acute Myeloid Leukemia	GEMoaB Monoclonals GmbH	Phase 1,2	-	-
Nisevokitug	TGF-β1 + TGF-β2	TGFB1, TGFB2	-	-	Phase 1,2	-	-
Obertamig	CD3ε + HLA-G	CD3e, HLA-G	Neoplasms	-	Phase 1,2	-	-
Tobemstomig	LAG3 + PD-1	LAG3, PDCD1	-	-	Phase 1,2	-	-
vonsetamig	BCMA + CD3ε	TNFRSF17, CD3e	Neoplasms	-	Phase 1,2	-	-
Zeripatamig	CD19 + CD47	CD19, CD47	-	-	Phase 1,2	-	-
CDR-404	HLA + MAGEA4	-, MAGEA4	Solid tumor | Bladder Cancer | Esophageal Carcinoma | Lung Cancer	CDR-Life Inc.	Preclinical, IND Application	-	-
EX-105	CD276 + CD3	CD276, -	Advanced Malignant Solid Neoplasm | Pancreatic Cancer	Excelmab, Inc.	Preclinical, IND Application	-	-
HBM-9027	CD40 + PDL1	CD40, CD274	Solid tumor | Neoplasms	Harbour BioMed (Shanghai) Co., Ltd.	Preclinical, IND Application	-	-
R7020	BCMA + CD3	TNFRSF17, -	Multiple Myeloma	Hualan Biological Engineering, Inc. | Harbour Biomed Therapeutics Ltd.	Preclinical, IND Application	-	-
VEGF/ANG2 Tetravalent Bispecific Antibody	Ang2 + VEGF	ANGPT2, -	-	China Medical System Holdings Ltd.	Preclinical, IND Application	-	-
705	HER2 + PD-1	ERBB2, PDCD1	Neoplasms	Shenyang Sunshine Pharmaceutical Co., Ltd.	Preclinical, IND Application	-	-
A-329	CD19 + CD3	CD19, -	Lupus Vulgaris | Non-Hodgkin Lymphoma	ITabMed	Preclinical, IND Application	-	-
ABP-100	CD3 + HER2	-, ERBB2	Breast Cancer | Colorectal Cancer	Memorial Sloan Kettering Cancer Center	Preclinical, IND Application	-	-
ADG152	CD20 + CD3	MS4A1, -	Neoplasms	Adagene, Inc.	Preclinical, IND Application	-	-
CMD007	CD3 + MSLN	-, MSLN	Lung Cancer | Mesothelioma | Ovarian Cancer	Zhejiang Shimai Pharmaceutical Co., Ltd.	Preclinical, IND Application	-	-
CTIM-76	CD3 + CLDN6	-, CLDN6	Solid tumor	Integral Molecular, Inc.	Preclinical, IND Application	-	-
DR30318	CD3 + CLDN18.2	-	Solid tumor	Zhejiang Doer Biologics Co., Ltd.	Preclinical, IND Application	-	-
JY-016	CD3 + EGFR	-, EGFR	Colorectal Cancer | Lung Cancer	Beijing Lean Taixiang Technology Development Co. Ltd. | Beijing Oriental Biotech Co., Ltd.	Preclinical, IND Application	-	-
LP-003	CD3 + GD2	-	Ewing Sarcoma | Neuroblastoma | Osteosarcoma | Small Cell Lung Cancer | Ovarian Cancer	Guangzhou LintonPharm Co Ltd	Preclinical, IND Application	-	-
LP-104	CD3 + CD47	-, CD47	T-Cell Lymphoma	Guangzhou LintonPharm Co Ltd	Preclinical, IND Application	-	-
SHS-010	CTLA4 + PD-1	CTLA4, PDCD1	Neoplasms	Nanjing Sanhome Pharmaceutical Co. Ltd.	Preclinical, IND Application	-	-
SPX-303	LILRB2 + PDL1	LILRB2, CD274	Solid tumor | Colonic Cancer | Stomach Cancer	SparX Therapeutics, Inc.	Preclinical, IND Application	-	-
1D8N/CEGa1	4-1BB + EGFR	TNFRSF9, EGFR	Neoplasms	LeadArtis SL	Preclinical, IND Application	-	-
ABL-102	4-1BB + ROR1	TNFRSF9, ROR1	Hematologic Neoplasms | Solid tumor	ABL Bio, Inc.	Preclinical, IND Application	-	-
ABL-104	4-1BB + EGFR	TNFRSF9, EGFR	Stomach Cancer	ABL Bio, Inc.	Preclinical, IND Application	-	-
ABL-506	CD276 + PDL1	CD276, CD274	Solid tumor	Handok, Inc. | ABL Bio, Inc.	Preclinical, IND Application	-	-
ABL-602	CD3 + CLL-1	-, CLEC12A	Hematologic Neoplasms | Acute Myeloid Leukemia	ABL Bio, Inc.	Preclinical, IND Application	-	-
ABP-102(Abpro)	CD3 + HER2	-, ERBB2	Breast Cancer | Stomach Cancer	Abpro Corp.	Preclinical, IND Application	-	-
ABP-110	CD3 + GPC3	-, GPC3	Liver Cancer	National Institutes of Health	Preclinical, IND Application	-	-
ABP-130	CD3 + CEA	-	Colorectal Cancer | Non-Small Cell Lung Cancer	Abpro Corp.	Preclinical, IND Application	-	-
ABP-150 (Abpro)	CD3 + CLDN18.2	-	Stomach Cancer	Abpro Corp.	Preclinical, IND Application	-	-
ABP-200	Ang2 + VEGF-A	ANGPT2, VEGFA	Solid tumor	MedImmune LLC	Preclinical, IND Application	-	-
ADG138	CD3 + HER2	-, ERBB2	Solid tumor	Adagene, Inc.	Preclinical, IND Application	-	-
AI-027	CD24 + PD-1	CD24, PDCD1	Neoplasms	AcroImmune BioTech. Co., Ltd	Preclinical, IND Application	-	-
AJUD003	CD20 + CD3	MS4A1, -	Neoplasms	AJUD Biopharma Inc.	Preclinical, IND Application	-	-
ALK-1/VEGF bispecific antibody	ALK1 + VEGF	ACVRL1, -	Solid tumor	Suzhou Kintor Pharmaceuticals, Inc.	Preclinical, IND Application	-	-
alpha-c-Met/EGFR-0286 bispecific antibody drug conjugate(Sorrento Therapeutics)	EGFR + c-Met	EGFR, MET	Non-Small Cell Lung Cancer	Sorrento Therapeutics, Inc.	Preclinical, IND Application	-	-
AM-105	4-1BB + EGFR	TNFRSF9, EGFR	Neoplasms	AbClon, Inc.	Preclinical, IND Application	-	-
Anti-CD47/EPCAM bispecific antibody (Virtuoso Therapeutics)	CD47 + EpCAM	CD47, EPCAM	Solid tumor	Virtuoso Therapeutics, Inc.	Preclinical, IND Application	-	-
Anti-CD47/ICAM-1 bispecific antibody (Virtuoso Therapeutics)	CD47 + ICAM-1	CD47, ICAM1	Hematologic Neoplasms | Solid tumor	Virtuoso Therapeutics, Inc.	Preclinical, IND Application	-	-
Anti-Chi3l1/PD-1 bi-specific mAb (Ocean Biomedical)	CHI3L1 + PD-1	CHI3L1, PDCD1	Non-Small Cell Lung Cancer	Ocean Biomedical, Inc. (United States)	Preclinical, IND Application	-	-
Anti-GPRC5D/CD3 Bispecific T-Cell-Redirecting Antibody	CD3 + GPRC5D	-, GPRC5D	Multiple Myeloma	Chugai Pharmaceutical Co., Ltd.	Preclinical, IND Application	-	-
Anti-HER2/TROP2 bispecific antibody(Baikai Biopharmaceutical)	HER2 + Trop-2	ERBB2, TACSTD2	Neoplasms	BiOneCure Therapeutics, Inc.	Preclinical, IND Application	-	-
Anti-PD-L1/CD40 bispecific antibody (Harbour BioMed)	CD40 + PDL1	CD40, CD274	Neoplasms	Harbour BioMed (Shanghai) Co., Ltd.	Preclinical, IND Application	-	-
Anti-PD1 x CD40(Biotheus)	CD40 + PD-1	CD40, PDCD1	Colonic Cancer | Melanoma	Biotheus(Suzhou)Limited	Preclinical, IND Application	-	-
Anti-PD1 x EGFR BsAb	EGFR + PD-1	EGFR, PDCD1	Solid tumor	Sunshine Guojian Pharmaceutical (Shanghai) Co., Ltd.	Preclinical, IND Application	-	-
APVO-425	CD3 + ROR1	-, ROR1	Triple Negative Breast Cancer	Emergent BioSolutions, Inc.	Preclinical, IND Application	-	-
APVO-437	CD123 + CD3	IL3RA, -	Acute Myeloid Leukemia	Aptevo Therapeutics, Inc.	Preclinical, IND Application	-	-
APVO-442	CD3 + PSMA	-, FOLH1	Prostatic Cancer	Aptevo Therapeutics, Inc.	Preclinical, IND Application	-	-
APVO711	CD40 + PDL1	CD40, CD274	Solid tumor	Aptevo Therapeutics, Inc.	Preclinical, IND Application	-	-
ARB-201	CD3 + CDH17	-, CDH17	Colonic Cancer	Arbele Corp.	Preclinical, IND Application	-	-
ATOR-4066	CD40 + CEA	CD40, -	Neoplasms	Alligator Bioscience AB	Preclinical, IND Application	-	-
B-193	CD19 + CD3	CD19, -	Neoplasms	Shanghai Yanyi Biological Technology Co., Ltd.	Preclinical, IND Application	-	-
B-902	PDL1 + TIGIT	CD274, TIGIT	Solid tumor	FutureGen Biopharmaceutical (Beijing) Co., Ltd	Preclinical, IND Application	-	-
BA-3142	CD276 + CD3	CD276, -	Neoplasms	BioAtla, Inc.	Preclinical, IND Application	-	-
BA-3311	CD3 + EGFR	-, EGFR	Neoplasms	BioAtla, Inc.	Preclinical, IND Application	-	-
BC005 (Shandong Buchang Pharmaceuticals)	CD3 + GPC3	-, GPC3	Solid tumor	Shandong Buchang Pharmaceuticals Co., Ltd.	Preclinical, IND Application	-	-
BC261	CD3 + STEAP1	-, STEAP1	Neoplasms	Memorial Sloan Kettering Cancer Center	Preclinical, IND Application	-	-
BCD-105	CD20 + CD3	MS4A1, -	Non-Hodgkin Lymphoma	Biocad CJSC	Preclinical, IND Application	-	-
BCD-106	CD47 + PDL1	CD47, CD274	Solid tumor	Biocad CJSC	Preclinical, IND Application	-	-
BCG-011	EGFR + Trop-2	EGFR, TACSTD2	Neoplasms	Biocytogen Pharmaceuticals (Beijing) Co., Ltd.	Preclinical, IND Application	-	-
BCG-012	HER3 + MUC1	ERBB3, MUC1	Neoplasms	Biocytogen Pharmaceuticals (Beijing) Co., Ltd.	Preclinical, IND Application	-	-
BCG-033	PTK7 + Trop-2	PTK7, TACSTD2	Triple Negative Breast Cancer	Biocytogen Pharmaceuticals (Beijing) Co., Ltd.	Preclinical, IND Application	-	-
BCMA x CD16 Dual Engagers(Oncopeptides)	BCMA + CD16a	TNFRSF17, FCGR3A	Multiple Myeloma	Oncopeptides AB	Preclinical, IND Application	-	-
BCMA-CS1 HLE BiTE	BCMA + CACNA1G-AS1 + CD3	TNFRSF17, CACNA1G-AS1, -	Multiple Myeloma	Nanjing Anjin Pharmaceutical Co., Ltd.	Preclinical, IND Application	-	-
BCMA-TACI dual-specific T cell engager (Hummingbird Bioscience)	BCMA + TACI	TNFRSF17, TNFRSF13B	Multiple Myeloma	Hummingbird Bioscience Pte Ltd.	Preclinical, IND Application	-	-
BD-9	IL-13 + TSLP	IL13, TSLP	Neoplasms	Biolojic Design Ltd.	Preclinical, IND Application	-	-
BH-1657	IL-17A + TNF-α	IL17A, -	Rheumatoid Arthritis	Hanmi Pharmaceutical Co., Ltd.	Preclinical, IND Application	-	-
BH2922	EGFR + PD-1	EGFR, PDCD1	Colorectal Cancer | Non-Small Cell Lung Cancer	Hanmi Pharmaceutical Co., Ltd.	Preclinical, IND Application	-	-
BH2941	PD-1 + PDL1	PDCD1, CD274	Neoplasms	Hanmi Pharmaceutical Co., Ltd.	Preclinical, IND Application	-	-
BI-836901	Ang2 + DLL4	ANGPT2, DLL4	Neoplasms	Boehringer Ingelheim Corp.	Preclinical, IND Application	-	-
BiCKI-IL-7	IL-7 + PD-1	IL7, PDCD1	Neoplasms	OSE Immunotherapeutics SA	Preclinical, IND Application	-	-
BMX-101	CD38 + PDL1	CD38, CD274	Multiple Myeloma	Biomunex Pharmaceuticals	Preclinical, IND Application	-	-
BSI-725	CLDN18.2 + Trop-2	-, TACSTD2	Neoplasms	Biosion, Inc.	Preclinical, IND Application	-	-
BV28-OKT3	CD3 + CD79B	-, CD79b	Non-Hodgkin Lymphoma	Shanghai Children's Medical Center	Preclinical, IND Application	-	-
CB-213	LAG3 + PD-1	LAG3, PDCD1	Solid tumor	Crescendo Biologics Ltd.	Preclinical, IND Application	-	-
CD117xCD3 BiTE(Harbour BioMed)	CD3 + c-Kit	-, KIT	Hematopoietic stem cell transplantation	Erasmus University Rotterdam | Harbour BioMed (Shanghai) Co., Ltd.	Preclinical, IND Application	-	-
CD19 HLE BiTE	CD19 + CD3	CD19, -	Hematologic Neoplasms | Melanoma	Amgen, Inc.	Preclinical, IND Application	-	-
CD3XCD20 bsAb(Protheragen, Inc.)	CD20 + CD3	MS4A1, -	Lymphoma	Protheragen, Inc.	Preclinical, IND Application	-	-
CD3xMOSPD2 BiTE	CD3 + MOSPD2	-, MOSPD2	Uterine Cervical Cancer | Breast Cancer	Vascular Biogenics Ltd.	Preclinical, IND Application	-	-
CDX-622	TSLP + c-Kit	TSLP, KIT	Inflammation	Celldex Therapeutics, Inc.	Preclinical, IND Application	-	-
CI-107	CD3 + EGFR	-, EGFR	Colonic Cancer	CytomX Therapeutics, Inc.	Preclinical, IND Application	-	-
CIT-801	IL15R + PD-1	-, PDCD1	Neoplasms	CureImmune Therapeutics Inc.	Preclinical, IND Application	-	-
CLDN18.2 x CD3	CD3 + CLDN18.2	-	Neoplasms	Integral Molecular, Inc.	Preclinical, IND Application	-	-
CLDN6xCD3 Bispecific Antibody (Context Therapeutics LLC)	CD3 + CLDN6	-, CLDN6	Ovarian Cancer	Context Therapeutics LLC	Preclinical, IND Application	-	-
CM-109	CD3 + MUC17	-, MUC17	Gastroesophageal junction adenocarcinoma | Stomach Cancer	Excelmab, Inc.	Preclinical, IND Application	-	-
CM-110	CD3 + DLL3	-, DLL3	Small Cell Lung Cancer	Excelmab, Inc.	Preclinical, IND Application	-	-
COVA4231	CD3 + CD33	-, CD33	Acute Myeloid Leukemia	Covagen AG	Preclinical, IND Application	-	-
DB-001(DotBio Pte)	HER2 exon 20 + PDL1	-, CD274	Solid tumor	Dotbio Pte Ltd.	Preclinical, IND Application	-	-
DB-002	CTLA4 + PDL1	CTLA4, CD274	Solid tumor	Dotbio Pte Ltd.	Preclinical, IND Application	-	-
DM-004	5T4 + c-Met	TPBG, MET	Solid tumor	Xadcera Biopharmaceutical (Suzhou) Co., Ltd.	Preclinical, IND Application	-	-
DM-005	EGFR + c-Met	EGFR, MET	Solid tumor | Non-Small Cell Lung Cancer | Pancreatic Ductal Adenocarcinoma	Doma Biopharmaceutical Suzhou Co. Ltd.	Preclinical, IND Application	-	-
DM-926	LILRB1 + LILRB2	LILRB1, LILRB2	Neoplasms	D2M Biotherapeutics (Suzhou) Ltd.	Preclinical, IND Application	-	-
DM001	EGFR + Trop-2	EGFR, TACSTD2	Neoplasms	Xadcera Biopharmaceutical (Suzhou) Co., Ltd.	Preclinical, IND Application	-	-
DM002	LILRB1 + LILRB2	LILRB1, LILRB2	Neoplasms	D2M Biotherapeutics (Suzhou) Ltd.	Preclinical, IND Application	-	-
DR50102	CD3 + CEA	-	Solid tumor	Zhejiang Doer Biologics Co., Ltd.	Preclinical, IND Application	-	-
EGFR-CD3 Pb-TCB	CD3 + EGFR	-, EGFR	Neoplasms	CytomX Therapeutics, Inc.	Preclinical, IND Application	-	-
EGFR-XPAT	CD3 + EGFR	-, EGFR	Neoplasms	Amunix Pharmaceuticals, Inc.	Preclinical, IND Application	-	-
EK193	CD19 + CD3	CD19, -	Lymphoma	Beijing Lüzhu Biotechnology Co., Ltd.	Preclinical, IND Application	-	-
EM801	BCMA + CD3	TNFRSF17, -	Multiple Myeloma	EngMab SARL	Preclinical, IND Application	-	-
EPB-002	CD3 + nectin-4	-, NECTIN4	Triple Negative Breast Cancer | Bladder Cancer | Pancreatic Carcinoma	Elpis Biopharmaceuticals Corp.	Preclinical, IND Application	-	-
ES-019	PDL1 + SIRPα	CD274, SIRPA	Solid tumor | Neoplasms	Elpiscience Biopharma Ltd.	Preclinical, IND Application	-	-
ES-028	CLDN18.2 + SIRPα	-, SIRPA	Neoplasms | Solid tumor	Elpiscience Biopharma Ltd.	Preclinical, IND Application	-	-
ESK1-BiTE	CD3 + WT1	-, WT1	Neoplasms	Eureka Therapeutics, Inc. | Memorial Sloan Kettering Cancer Center	Preclinical, IND Application	-	-
EU-501	4-1BB + HER2	TNFRSF9, ERBB2	Solid tumor	Eutilex Co., Ltd.	Preclinical, IND Application	-	-
EU-505	4-1BB + PD-1	TNFRSF9, PDCD1	Neoplasms	Eutilex Co., Ltd.	Preclinical, IND Application	-	-
EVOLVE-105	CD20 + CD3	MS4A1, -	Neoplasms	Evolveimmune Therapeutics, Inc.	Preclinical, IND Application	-	-
EX-106	CD3 + GPC3	-, GPC3	Hepatocellular Carcinoma	Excelmab, Inc.	Preclinical, IND Application	-	-
EX-108	CD3 + Trop-2	-, TACSTD2	Stomach Cancer	Excelmab, Inc.	Preclinical, IND Application	-	-
F7AK3	CD3 + Trop-2	-, TACSTD2	Triple Negative Breast Cancer	Yikesite (Beijing) Pharmaceutical Technology Development Co., Ltd.	Preclinical, IND Application	-	-
FL-302	4-1BB + CLDN18.2	TNFRSF9, -	Neoplasms	Flame Biosciences LLC	Preclinical, IND Application	-	-
GB-262	DAF + PDL1	CD55, CD274	Neoplasms	Genor Biopharma Co., Ltd.	Preclinical, IND Application	-	-
GB-264	CD3 + CLDN18.2	-	Gastrointestinal Neoplasms | Pancreatic Carcinoma	Genor Biopharma Co., Ltd.	Preclinical, IND Application	-	-
GB-7015	CD19 + CD22	CD19, CD22	Hematologic Neoplasms	Shanghai Genechem Co., Ltd.	Preclinical, IND Application	-	-
GB265	PDL1 + TIGIT	CD274, TIGIT	Neoplasms	Genor Biopharma Co., Ltd.	Preclinical, IND Application	-	-
GMA-202	CD3 + ETA	-, EDNRA	Ovarian Cancer	Gmax Biopharm LLC	Preclinical, IND Application	-	-
GS18	TGF-β + VEGF	-	Solid tumor	Gensun Biopharma, Inc.	Preclinical, IND Application	-	-
H2-scDb	CD3 + p53 R175H	#VALUE!	Neoplasms	The Johns Hopkins University	Preclinical, IND Application	-	-
HBM-1040	IL-2Rβ + IL-2Rγ	IL2RB, IL2RG	Neoplasms	Harbour BioMed (Shanghai) Co., Ltd.	Preclinical, IND Application	-	-
HBM-7004	B7-H4 + CD3	VTCN1, -	Solid tumor	Harbour BioMed (Shanghai) Co., Ltd.	Preclinical, IND Application	-	-
HBM-7021	4-1BB + MSLN	TNFRSF9, MSLN	Solid tumor	Harbour BioMed (Shanghai) Co., Ltd.	Preclinical, IND Application	-	-
HBM-7023	5T4 + CD40	TPBG, CD40	Neoplasms	Harbour BioMed (Shanghai) Co., Ltd.	Preclinical, IND Application	-	-
HBM-7024	CD28 + PDL1	CD28, CD274	Neoplasms	Harbour BioMed (Shanghai) Co., Ltd.	Preclinical, IND Application	-	-
HBM-7025	NCR3 + ROR1	NCR3, ROR1	Neoplasms	Harbour BioMed (Shanghai) Co., Ltd.	Preclinical, IND Application	-	-
HER2-PDL1	HER2 + PDL1	ERBB2, CD274	Neoplasms	Shandong Fontacea Pharmaceutical Co., Ltd	Preclinical, IND Application	-	-
HER2/CD3 targeted antibody(BioAtla)	CD3 + HER2	-, ERBB2	Solid tumor	BioAtla, Inc.	Preclinical, IND Application	-	-
HK-013	4-1BB + MSLN	TNFRSF9, MSLN	Solid tumor	HankeMab	Preclinical, IND Application	-	-
HK056-001	4-1BBL + CD276	TNFSF9, CD276	Neoplasms	HankeMab	Preclinical, IND Application	-	-
HLX-309	4-1BB + nectin-4	TNFRSF9, NECTIN4	Solid tumor	Shanghai Henlius Biotech, Inc.	Preclinical, IND Application	-	-
HMBD-004A	CD33 + CD47	CD33, CD47	Acute Myeloid Leukemia	Shanghai Henlius Biotech, Inc.	Preclinical, IND Application	-	-
HSB-3215	HER2 + HER3	ERBB2, ERBB3	Neoplasms	Tharimmune, Inc.	Preclinical, IND Application	-	-
HX-013	IL-10R + PD-1	-, PDCD1	Neoplasms	HanX Biopharmaceuticals, Inc.	Preclinical, IND Application	-	-
HX-016	PD-1 + VEGFR2	PDCD1, KDR	Neoplasms	HanX Biopharmaceuticals, Inc.	Preclinical, IND Application	-	-
IBI-327	OX40 + PDL1	TNFRSF4, CD274	Neoplasms	Innovent Biologics, Inc.	Preclinical, IND Application	-	-
IGM-2537	CD123 + CD3	IL3RA, -	Acute Myeloid Leukemia | Myelodysplastic Syndromes | Precursor T-Cell Lymphoblastic Leukemia-Lymphoma	IGM Biosciences, Inc.	Preclinical, IND Application	-	-
IM-171	CD3 + CLDN6	-, CLDN6	Endometrioid Carcinoma	Integral Molecular, Inc.	Preclinical, IND Application	-	-
IM-1920	CD19 + CD20	CD19, MS4A1	Non-Hodgkin Lymphoma	ITabMed	Preclinical, IND Application	-	-
IMGS-501	PDL1 + PDL2	CD274, PDCD1LG2	Solid tumor	Immunogenesis, Inc.	Preclinical, IND Application	-	-
IMM-0207	CD47 + VEGF-A	CD47, VEGFA	Neoplasms	ImmuneOnco Biopharmaceuticals (Shanghai) Co., Ltd.	Preclinical, IND Application	-	-
IMM-26011	CD47 + FLT3	CD47, FLT3	Neoplasms	ImmuneOnco Biopharmaceuticals (Shanghai) Co., Ltd.	Preclinical, IND Application	-	-
IMM-4701	CD24 + CD47 + SIRPα	CD24, CD47, SIRPA	Solid tumor	ImmuneOnco Biopharmaceuticals (Shanghai) Co., Ltd.	Preclinical, IND Application	-	-
IMM-5601	CD38 + CD47	CD38, CD47	Multiple Myeloma	ImmuneOnco Biopharmaceuticals (Shanghai) Co., Ltd.	Preclinical, IND Application	-	-
IMM0403	EGFR + VEGF	EGFR, -	Neoplasms	ImmuneOnco Biopharmaceuticals (Shanghai) Co., Ltd.	Preclinical, IND Application	-	-
INBRX-130	5T4 + CD3	TPBG, -	Neoplasms	Inhibrx, Inc.	Preclinical, IND Application	-	-
INV-1013	CTLA4 + IL2RA	CTLA4, IL2RA	Solid tumor	Invenra, Inc.	Preclinical, IND Application	-	-
INV-321	CTLA4 + IL2RA	CTLA4, IL2RA	Neoplasms	Invenra, Inc.	Preclinical, IND Application	-	-
INV-322	CTLA4 + IL2RA	CTLA4, IL2RA	Solid tumor	Invenra, Inc.	Preclinical, IND Application	-	-
INV-721	CD276 + GD2	CD276, -	Neoplasms	Invenra, Inc.	Preclinical, IND Application	-	-
INV-724	CD276 + GD2	CD276, -	Solid tumor	Invenra, Inc.	Preclinical, IND Application	-	-
INV-724(Invenra)	CD276 + GD2	CD276, -	Solid tumor	Invenra, Inc.	Preclinical, IND Application	-	-
IO-312	CD3 + LILRB4	-, LILRB4	Hematologic Neoplasms	Immune-Onc Therapeutics, Inc.	Preclinical, IND Application	-	-
iPSC-derived NK cells with TGFβR2 knock-out and/or IL-15 knock-in(Cellectis)	GPC3 + NKp46	GPC3, NCR1	Hepatocellular Carcinoma	Cytovia Therapeutics, Inc. | Cellectis SA	Preclinical, IND Application	-	-
JANX-009	CD28 + PDL1	CD28, CD274	Solid tumor	Janux Therapeutics, Inc.	Preclinical, IND Application	-	-
JS-205	EGFR + c-Met	EGFR, MET	Neoplasms	Shanghai Junshi Biosciences Co., Ltd.	Preclinical, IND Application	-	-
JY102	CD3 + CD47	-, CD47	Solid tumor	Shenzhen Enduring Biotech, Ltd	Preclinical, IND Application	-	-
JY108	CD19 + CD3	CD19, -	Autoimmune Diseases	Shenzhen Enduring Biotech, Ltd	Preclinical, IND Application	-	-
JY207	CD47 + PDL1	CD47, CD274	Solid tumor	Shenzhen Enduring Biotech, Ltd	Preclinical, IND Application	-	-
JZC01	MICA + VEGFR2	MICA, KDR	Neoplasms	China Pharmaceutical University	Preclinical, IND Application	-	-
K1932	CD19 + CD3	CD19, -	Lymphoma	Beijing Lüzhu Biotechnology Co., Ltd.	Preclinical, IND Application	-	-
K333 (Luzhu Biotech)	CD3 + CD33	-, CD33	Myeloid Leukemia	Beijing Lüzhu Biotechnology Co., Ltd.	Preclinical, IND Application	-	-
KA-1874	CD112R + PD-1 + TIGIT	PVRIG, PDCD1, TIGIT	Neoplasms	Kyinno Biotechnology Co. Ltd.	Preclinical, IND Application	-	-
KD5005	HER2 + TNFR	ERBB2, -	Neoplasms	Shanghai Celgen Bio-pharmaceutical Co., Ltd.	Preclinical, IND Application	-	-
KPMW-135	CD20 + CD3	MS4A1, -	Neoplasms	Kleo Pharmaceuticals, Inc.	Preclinical, IND Application	-	-
KY1055	ICOS + PDL1	ICOS, CD274	Neoplasms	Kymab Group Ltd.	Preclinical, IND Application	-	-
L2-U scDb	CD3 + Ras	-	Neoplasms	The Johns Hopkins University	Preclinical, IND Application	-	-
LAG3-PD1	LAG3 + PD-1	LAG3, PDCD1	Neoplasms	Shandong Fontacea Pharmaceutical Co., Ltd	Preclinical, IND Application	-	-
LAVA-1223	EGFR + TCRDV2	EGFR, TRDV2	Solid tumor	Universitätsklinikum Hamburg-Eppendorf	Preclinical, IND Application	-	-
LB-206	CD3 + PDL1	-, CD274	Solid tumor	Centessa Pharmaceuticals Plc	Preclinical, IND Application	-	-
LILRB1/LILRB2 targeted bispecific antibody(OncoResponse)	LILRB1 + LILRB2	LILRB1, LILRB2	Hematologic Neoplasms	OncoResponse, Inc.	Preclinical, IND Application	-	-
LNK101	CD3 + MSLN	-, MSLN	Solid tumor	Link Immunotherapeutics, Inc.	Preclinical, IND Application	-	-
LVGN-1673	PDL1 + TGF-β	CD274, -	Neoplasms	Lijin Biomedical Technology Shanghai Co. Ltd.	Preclinical, IND Application	-	-
LVGN3036	CD40 + PDL1	CD40, CD274	Neoplasms	Lijin Biomedical Technology Shanghai Co. Ltd.	Preclinical, IND Application	-	-
LVGN5287	4-1BB + PD-1	TNFRSF9, PDCD1	Neoplasms | Solid tumor	Lijin Biomedical Technology Shanghai Co. Ltd.	Preclinical, IND Application	-	-
LVGN5596	CD276 + CD40	CD276, CD40	Neoplasms | Solid tumor	Lijin Biomedical Technology Shanghai Co. Ltd.	Preclinical, IND Application	-	-
LVGN8325	CD40 + PD-1	CD40, PDCD1	Neoplasms	Lijin Biomedical Technology Shanghai Co. Ltd.	Preclinical, IND Application	-	-
MBS-304	CD3 + CLDN18	-, CLDN18	Pancreatic Cancer | Stomach Cancer	Beijing Mabworks Biotech Co., Ltd.	Preclinical, IND Application	-	-
MBS-307	CD40 + PDL1	CD40, CD274	Solid tumor	Beijing Mabworks Biotech Co., Ltd.	Preclinical, IND Application	-	-
MCLA-122	EGFR + HER3	EGFR, ERBB3	Solid tumor	Merus NV	Preclinical, IND Application	-	-
MCLA-134	PD-1 + TIM3	PDCD1, HAVCR2	Solid tumor	Merus NV	Preclinical, IND Application	-	-
MEDI-7526	CD40 + PDL1	CD40, CD274	Neoplasms	AstraZeneca PLC	Preclinical, IND Application	-	-
MG1122	CD3 + MSLN	-, MSLN	Solid tumor	MOGAM Institute	Preclinical, IND Application	-	-
MLB202	CD20 + CD3	MS4A1, -	Hematologic Neoplasms	Hanghai Bojin Medical Instrument Co. Ltd	Preclinical, IND Application	-	-
MP-EV20/1959	HER3 + LGALS3BP	ERBB3, LGALS3BP	Neoplasms	MediaPharma Srl	Preclinical, IND Application	-	-
NAV-003	CD3 + MSLN	-, MSLN	Solid tumor	Navrogen, Inc.	Preclinical, IND Application	-	-
Nectin-4/CD3 targeted bispecific antibody	CD3 + nectin-4	-, NECTIN4	Solid tumor	BioAtla, Inc.	Preclinical, IND Application	-	-
NGM-936	CD3 + LILRB4	-, LILRB4	Acute Myeloid Leukemia | Multiple Myeloma	NGM Biopharmaceuticals, Inc.	Preclinical, IND Application	-	-
NI-2401	CD47 + CEA	CD47, -	Solid tumor	Novimmune SA	Preclinical, IND Application	-	-
NI-2601	CD47 + PDL1	CD47, CD274	Solid tumor	Berta Holding AG	Preclinical, IND Application	-	-
NI-2801	CD47 + HER2	CD47, ERBB2	Solid tumor	Berta Holding AG	Preclinical, IND Application	-	-
NI-2901	CD47 + PDL1	CD47, CD274	Solid tumor	Berta Holding AG	Preclinical, IND Application	-	-
NILK-3301	CD28 + CEA	CD28, -	Solid tumor	LamKap Bio beta AG	Preclinical, IND Application	-	-
OCX-909	CHI3L1 + CTLA4	CHI3L1, CTLA4	Glioblastoma	Ocean Medical, Inc.	Preclinical, IND Application	-	-
ON-203	CD3 + oxMIF	-	Solid tumor	OncoOne Research & Development GmbH	Preclinical, IND Application	-	-
ONC-783	CD24 + CD3	CD24, -	Neoplasms	OncoC4, Inc.	Preclinical, IND Application	-	-
OR-641	LILRB1 + LILRB2	LILRB1, LILRB2	Immune System Diseases	OncoResponse, Inc.	Preclinical, IND Application	-	-
Ori-A631	CD39 + CD73	ENTPD1, NT5E	Solid tumor	OriCell Therapeutics Co.,Ltd.	Preclinical, IND Application	-	-
PBI-108	PD-1 + Siglec-15	PDCD1, SIGLEC15	Solid tumor	Protheragen, Inc.	Preclinical, IND Application	-	-
PBI-203	PDL1 + VEGF	CD274, -	Solid tumor	Protheragen, Inc.	Preclinical, IND Application	-	-
PBI-205	PD-1 + PDL1	PDCD1, CD274	Solid tumor	Protheragen, Inc.	Preclinical, IND Application	-	-
PD-1/IL-7 targeted bispecific antibody(OSE)	IL-7 + PD-1	IL7, PDCD1	Neoplasms	OSE Immunotherapeutics SA	Preclinical, IND Application	-	-
PD-1/LAG-3 bispecific mAbs(Xencor)	LAG3 + PD-1	LAG3, PDCD1	Neoplasms	Xencor, Inc.	Preclinical, IND Application	-	-
PD-L1/4-1BB BsAb	4-1BB + PDL1	TNFRSF9, CD274	Solid tumor	Hanmi Pharmaceutical Co., Ltd.	Preclinical, IND Application	-	-
PD-L1/CD47 BsAb	CD47 + PDL1	CD47, CD274	Solid tumor	Hanmi Pharmaceutical Co., Ltd.	Preclinical, IND Application	-	-
PD1-LAG3 bsAb(Sutro Biopharma)	LAG3 + PD-1	LAG3, PDCD1	Neoplasms	Sutro Biopharma, Inc.	Preclinical, IND Application	-	-
PD1-TIM3 bsAb	PD-1 + TIM3	PDCD1, HAVCR2	Neoplasms	Sutro Biopharma, Inc.	Preclinical, IND Application	-	-
PIG-KM	VEGFR2 + c-Met	KDR, MET	Neoplasms	OncoC4, Inc.	Preclinical, IND Application	-	-
PM-1017	IL-4Rα + IL-5	IL4R, IL5	Neoplasms	Pumis Biotechnology (Zhuhai) Co., Ltd.	Preclinical, IND Application	-	-
PM-1024	CCR8 + TIGIT	CCR8, TIGIT	Neoplasms	Pumis Biotechnology (Zhuhai) Co., Ltd.	Preclinical, IND Application	-	-
PM-1086	CD39 + PD-1	ENTPD1, PDCD1	Neoplasms	Pumis Biotechnology (Zhuhai) Co., Ltd.	Preclinical, IND Application	-	-
PM-1092	CCR8 + CTLA4	CCR8, CTLA4	Neoplasms	Pumis Biotechnology (Zhuhai) Co., Ltd.	Preclinical, IND Application	-	-
PM-1130	CD4 + PD-1	CD4, PDCD1	Neoplasms	Pumis Biotechnology (Zhuhai) Co., Ltd.	Preclinical, IND Application	-	-
PM-1268	IL-31 + IL-4Rα	IL31, IL4R	Neoplasms	Pumis Biotechnology (Zhuhai) Co., Ltd.	Preclinical, IND Application	-	-
PM-CD3-GEX	CD3 + MUC1	-, MUC1	Non-Small Cell Lung Cancer | Ovarian Cancer	Glycotope GmbH	Preclinical, IND Application	-	-
PRS-342	4-1BB + GPC3	TNFRSF9, GPC3	Neoplasms	Pieris Pharmaceuticals, Inc.	Preclinical, IND Application	-	-
PT-302(Phanes Therapeutics, Inc.)	LAG3 + TIM3	LAG3, HAVCR2	Solid tumor	Phanes Therapeutics, Inc.	Preclinical, IND Application	-	-
PT-819	CD3 + DLL3	-, DLL3	Small Cell Lung Cancer	Phanes Therapeutics, Inc.	Preclinical, IND Application	-	-
PT796	CD47 + FOLR1	CD47, FOLR1	Ovarian Epithelial Carcinoma	Phanes Therapeutics, Inc.	Preclinical, IND Application	-	-
QL-315	CD3 + LRRC15	-, LRRC15	Neoplasms	Qlsf Biotherapeutic, Inc.	Preclinical, IND Application	-	-
REMD-511	CTLA4 + PD-1	CTLA4, PDCD1	Solid tumor	REMD Biotherapeutics, Inc.	Preclinical, IND Application	-	-
REMD-642	CXCR4 + PDL1	CXCR4, CD274	Solid tumor	REMD Biotherapeutics, Inc.	Preclinical, IND Application	-	-
REMD-813	LAG3 + PD-1	LAG3, PDCD1	Solid tumor	REMD Biotherapeutics, Inc.	Preclinical, IND Application	-	-
RG6353	CD3ε + HLA-G	CD3e, HLA-G	Solid tumor	Shanghai Roche Pharmaceuticals Ltd.	Preclinical, IND Application	-	-
ROR1 x CD3 DART	CD3 + ROR1	-, ROR1	Neoplasms	MacroGenics, Inc.	Preclinical, IND Application	-	-
SBT-100	KRAS + STAT3	KRAS, STAT3	Solid tumor	Singh Biotechnology LLC	Preclinical, IND Application	-	-
SCR-8572	BCMA + CD30 + GPRC5D	TNFRSF17, TNFRSF8, GPRC5D	Multiple Myeloma	Simcere Pharmaceutical Group Limited	Preclinical, IND Application	-	-
SCR-9171	CD3 + MUC17	-, MUC17	Muc17 positive Stomach Cancer	Simcere Pharmaceutical Group Limited	Preclinical, IND Application	-	-
SHR-1812	CD276 + CD3	CD276, -	Neoplasms	Shanghai Hengrui Pharmaceutical Co., Ltd.	Preclinical, IND Application	-	-
Siglec-6/CD3 targeted bispecific antibody(OSU)	CD3 + Siglec-6	-, SIGLEC6	Lymphoid Leukemia	The Ohio State University	Preclinical, IND Application	-	-
SIRPα-PDL1	PDL1 + SIRP	CD274, -	Neoplasms	Shandong Fontacea Pharmaceutical Co., Ltd	Preclinical, IND Application	-	-
SLD2435	CD112R + TIGIT	PVRIG, TIGIT	Neoplasms	Simcere Pharmaceutical Group Limited	Preclinical, IND Application	-	-
SMTE-001	CD3 + MSLN	-, MSLN	Neoplasms	Simcere Pharmaceutical Group Limited	Preclinical, IND Application	-	-
SPX-301	CLDN18.2 + PDL1	-, CD274	Neoplasms	SparX Therapeutics, Inc.	Preclinical, IND Application	-	-
SRB-21	HER2 + HER3	ERBB2, ERBB3	Neoplasms	Sunrock Biopharma SL	Preclinical, IND Application	-	-
SRB19	EGFR + HER3	EGFR, ERBB3	Squamous Cell Carcinoma of Head and Neck | Triple Negative Breast Cancer	Sunrock Biopharma SL	Preclinical, IND Application	-	-
STL001	CD138 + CD3	SDC1, -	Multiple Myeloma	Medical College of Soochow University	Preclinical, IND Application	-	-
T-903	PDL1 + TIGIT	CD274, TIGIT	Solid tumor	FutureGen Biopharmaceutical (Beijing) Co., Ltd	Preclinical, IND Application	-	-
TATX-200	CD3 + TrkB	-, NTRK2	Neoplasms	Talem Therapeutics LLC.	Preclinical, IND Application	-	-
TJ-C4GM	CD47 + CSF-3R	CD47, CSF3R	Solid tumor	I-Mab Biopharma (Shanghai) Co., Ltd.	Preclinical, IND Application	-	-
TJ-C64B	4-1BB + CLDN6	TNFRSF9, CLDN6	Neoplasms	I-MAB Biopharma Co., Ltd.	Preclinical, IND Application	-	-
TJ-L1D5	CD73 + PDL1	NT5E, CD274	Neoplasms	I-Mab Biopharma (Shanghai) Co., Ltd.	Preclinical, IND Application	-	-
TR0304	LAG3 + PDL1	LAG3, CD274	Neoplasms	Università degli Studi di Napoli Federico II | Chiome Bioscience, Inc.	Preclinical, IND Application	-	-
TR0506	LAG3 + PDL1	LAG3, CD274	Neoplasms	Università degli Studi di Napoli Federico II | Chiome Bioscience, Inc.	Preclinical, IND Application	-	-
TRB805	CD47 + SIRPα	CD47, SIRPA	Hematologic Neoplasms	Trican Biotechnology	Preclinical, IND Application	-	-
TRB805-01	CD47 + SIRPα	CD47, SIRPA	Neoplasms	Trican Biotechnology	Preclinical, IND Application	-	-
TRJ-E84	CMV protein + EGFR	-, EGFR	Colonic Cancer	Trojan Bio Ltd.	Preclinical, IND Application	-	-
TRJ-T75	CMV protein + Trop-2	-, TACSTD2	Triple Negative Breast Cancer	Trojan Bio Ltd.	Preclinical, IND Application	-	-
Trop-2 x CD3 Bi-Specific Antibody	CD3 + Trop-2	-, TACSTD2	Solid tumor	iBio, Inc.	Preclinical, IND Application	-	-
TROP2 XPAT	CD3 + Trop-2	-, TACSTD2	Solid tumor	Amunix, Inc.	Preclinical, IND Application	-	-
TROP2-TRACTr	CD3 + Trop-2	-, TACSTD2	Neoplasms	Janux Therapeutics, Inc.	Preclinical, IND Application	-	-
Trop2/CD3 bispecific antibody(Arbele)	CD3 + Trop-2	-, TACSTD2	Colorectal Cancer | Pancreatic Cancer | Stomach Cancer	Arbele Corp.	Preclinical, IND Application	-	-
Trophoblast antigen 2 tumour activated T-cell engager therapy (Janux Therapeutics/Merck & Co)	CD3 + Trop-2	-, TACSTD2	Solid tumor	Janux Therapeutics, Inc.	Preclinical, IND Application	-	-
TSR-075	LAG3 + PD-1	LAG3, PDCD1	Neoplasms	AnaptysBio, Inc. | Tesaro, Inc.	Preclinical, IND Application	-	-
TST-006	CLDN18.2 + PDL1	-, CD274	Neoplasms	MabSpace Biosciences (Suzhou) Co., Ltd.	Preclinical, IND Application	-	-
TXB4-BC1	CD20 + TfR1	MS4A1, TFRC	Primary Central Nervous System Lymphoma	Ossianix, Inc.	Preclinical, IND Application	-	-
TYRP1-TCB	CD3 + TYRP1	-, TYRP1	Melanoma	Roche Holding AG	Preclinical, IND Application	-	-
V2-U scDb	CD3 + Ras	-	Neoplasms	The Johns Hopkins University	Preclinical, IND Application	-	-
VB-611	CD3 + MOSPD2	-, MOSPD2	Solid tumor	Vascular Biogenics Ltd.	Preclinical, IND Application	-	-
VBI-001	CD38 + ICAM-1	CD38, ICAM1	Hematologic Neoplasms	Virtuoso Therapeutics, Inc.	Preclinical, IND Application	-	-
VBI-002	CD47 + ICAM-1	CD47, ICAM1	Hepatocellular Carcinoma | Melanoma | Non-Small Cell Lung Cancer	Virtuoso Therapeutics, Inc.	Preclinical, IND Application	-	-
VBI-003	CD47 + EpCAM	CD47, EPCAM	Colorectal Cancer | Small Cell Lung Cancer	Virtuoso Therapeutics, Inc.	Preclinical, IND Application	-	-
VBI-009	CD276 + CD47	CD276, CD47	Neoplasms	Virtuoso Therapeutics, Inc.	Preclinical, IND Application	-	-
VTX-002 (Venn Therapeutics)	TGF-β + αvβ6	-	Neoplasms	Venn Therapeutics LLC	Preclinical, IND Application	-	-
WM-202	CD3 + MAGEA4	-, MAGEA4	Melanoma	Chongqing Genrix Biopharmaceutical Co., Ltd.	Preclinical, IND Application	-	-
XB-628	NKG2A + PDL1	KLRC1, CD274	Neoplasms	Exelixis, Inc.	Preclinical, IND Application	-	-
XmAb13677	CD20 + CD3	MS4A1, -	B-Cell Leukemia	Xencor, Inc.	Preclinical, IND Application	-	-
XmAb30819	CD3 + ENPP3	-, ENPP3	Renal Cell Carcinoma	Xencor, Inc.	Preclinical, IND Application	-	-
XmAb541	CD3 + CLDN6	-, CLDN6	Ovarian Cancer	Xencor, Inc.	Preclinical, IND Application	-	-
YBL-008	PDL1 + VEGF-A	CD274, VEGFA	Neoplasms	YBiologics, Inc.	Preclinical, IND Application	-	-
YBL-009	PDL1 + TGF-β	CD274, -	Neoplasms	YBiologics, Inc.	Preclinical, IND Application	-	-
YBL-013	CD3 + PDL1	-, CD274	Neoplasms	YBiologics, Inc.	Preclinical, IND Application	-	-
YBL-016	IL-10 + PDL1	IL10, CD274	Neoplasms	YBiologics, Inc.	Preclinical, IND Application	-	-
YBL-017	CD3 + DLK1	-, DLK1	Neoplasms	YBiologics, Inc.	Preclinical, IND Application	-	-
YBL-018	CD276 + CD3	CD276, -	Neoplasms	YBiologics, Inc.	Preclinical, IND Application	-	-
YBL-020	LAG3 + PDL1	LAG3, CD274	Neoplasms	YBiologics, Inc.	Preclinical, IND Application	-	-
YBL-031	CD20 + CD3	MS4A1, -	B-Cell Lymphoma	YBiologics, Inc.	Preclinical, IND Application	-	-
YBL-032	CD3 + EGFR	-, EGFR	Neoplasms	YBiologics, Inc.	Preclinical, IND Application	-	-
YH-013	EGFR + c-Met	EGFR, MET	Neoplasms | Solid tumor	Biocytogen Pharmaceuticals (Beijing) Co., Ltd.	Preclinical, IND Application	-	-
YH012	HER2 + Trop-2	ERBB2, TACSTD2	Neoplasms | Solid tumor	Youhe Medical Technology (Beijing) Co. Ltd.	Preclinical, IND Application	-	-
ZW-171	CD3 + MSLN	-, MSLN	Ovarian Cancer | Pancreatic Cancer | Solid tumor	Zymeworks BC, Inc.	Preclinical, IND Application	-	-
7D10-PAT-DX1	BAK + DNA	BAK1, -	Breast Cancer	Patrys Ltd.	Preclinical, IND Application	-	-
anti-CD3/CD20 bispecific antibody	CD20 + CD3	MS4A1, -	Neoplasms	Jiangsu Hengrui Pharmaceuticals Co., Ltd.	Preclinical, IND Application	-	-
anti-CEA/CD3 antibody (Jiangsu hengrui)	CD3 + CEA	-	Neoplasms	Jiangsu Hengrui Pharmaceuticals Co., Ltd.	Preclinical, IND Application	-	-
Anti-CLDN18.2/CD3 bispecific antibody	CD3 + CLDN18.2	-	Neoplasms	Shanghai Junshi Biosciences Co., Ltd.	Preclinical, IND Application	-	-
anti-HGFR/EGFR antibody (Jiangsu hengrui)	EGFR + c-Met	EGFR, MET	Neoplasms	Jiangsu Hengrui Pharmaceuticals Co., Ltd.	Preclinical, IND Application	-	-
anti-PD1/PDL1 antibody (Jiangsu Hengrui)	PD-1 + PDL1	PDCD1, CD274	Neoplasms	Jiangsu Hengrui Pharmaceuticals Co., Ltd.	Preclinical, IND Application	-	-
anti-PD1/TGFβ antibody (Jiangsu hengrui)	PD-1 + TGF-β	PDCD1, -	Neoplasms	Jiangsu Hengrui Pharmaceuticals Co., Ltd.	Preclinical, IND Application	-	-
anti-PDL1/4-1BB antibody (Jiangsu hengrui)	4-1BB + PDL1	TNFRSF9, CD274	Neoplasms	Jiangsu Hengrui Pharmaceuticals Co., Ltd.	Preclinical, IND Application	-	-
anti-RANKL/NGF antibody (Jiangsu hengrui)	NGF + RANKL	-, TNFSF11	Neoplasms	Jiangsu Hengrui Pharmaceuticals Co., Ltd.	Preclinical, IND Application	-	-
anti-VEGF/Ang2 antibody (Jiangsu hengrui)	Ang2 + VEGF	ANGPT2, -	Neoplasms	Jiangsu Hengrui Pharmaceuticals Co., Ltd.	Preclinical, IND Application	-	-
anti-VEGF/PDGF antibody (Jiangsu hengrui)	PDGF + VEGF-A	-, VEGFA	Neoplasms	Jiangsu Hengrui Pharmaceuticals Co., Ltd.	Preclinical, IND Application	-	-
APL-801	CD40 + PDL1	CD40, CD274	Neoplasms	Zhejiang Crownmab Biotech Co. Ltd.	Preclinical, IND Application	-	-
B7H3 x NKG2D NKE	CD276 + NKG2D	CD276, KLRK1	Neoplasms	Xencor, Inc.	Preclinical, IND Application	-	-
BP-1212	CD39 + TIM3	ENTPD1, HAVCR2	Neoplasms	BrightPath Biotherapeutics Co., Ltd.	Preclinical, IND Application	-	-
C-21-7D12	CD16a + EGFR	FCGR3A, EGFR	Colorectal Cancer	Vrije Universiteit Amsterdam	Preclinical, IND Application	-	-
CB-693	4-1BB + MSLN	TNFRSF9, MSLN	-	Crescendo Biologics Ltd.	Preclinical, IND Application	-	-
CD137/FAP bispecific agonist antibody(Boehringer Ingelheim International GmbH)	4-1BB + FAP	TNFRSF9, FAP	-	Boehringer Ingelheim International GmbH	Preclinical, IND Application	-	-
DM-002 (Xadcera Biopharma)	HER3 + MUC1	ERBB3, MUC1	Neoplasms	Xadcera Biopharmaceutical (Suzhou) Co., Ltd.	Preclinical, IND Application	-	-
EX-109	CD3 + MUC17	-, MUC17	Gastroesophageal junction adenocarcinoma | Stomach Cancer	Excelmab, Inc.	Preclinical, IND Application	-	-
FmAb-2	EGFR + TGFBR2	EGFR, TGFBR2	Neoplasms	Biocon Ltd.	Preclinical, IND Application	-	-
HK-006	4-1BB + HER2	TNFRSF9, ERBB2	Neoplasms	HankeMab	Preclinical, IND Application	-	-
IDC-001	CTHRC1 + ZG16B	CTHRC1, ZG16B	Ovarian Epithelial Carcinoma | Pancreatic Cancer	Prestige BioPharma Ltd.	Preclinical, IND Application	-	-
IDC-004	VEGF-A + ZG16B	VEGFA, ZG16B	Ovarian Epithelial Carcinoma | Pancreatic Cancer	Prestige BioPharma Ltd.	Preclinical, IND Application	-	-
IDC-005	CTHRC1 + VEGF	CTHRC1, -	Solid tumor	Prestige BioPharma Ltd.	Preclinical, IND Application	-	-
IMM 2547	CD24 + PDL1	CD24, CD274	Solid tumor	ImmuneOnco Biopharmaceuticals (Shanghai) Co., Ltd.	Preclinical, IND Application	-	-
LAE111	LILRB1 + LILRB2	LILRB1, LILRB2	Neoplasms	Laekna Therapeutics (Shanghai) Co., Ltd.	Preclinical, IND Application	-	-
LAE113	CD112R + TIGIT	PVRIG, TIGIT	Neoplasms	Laekna Therapeutics (Shanghai) Co., Ltd.	Preclinical, IND Application	-	-
MBS-302	PDL1 + TGF-β	CD274, -	Non-Small Cell Lung Cancer | Stomach Cancer	Beijing Mabworks Biotech Co., Ltd.	Preclinical, IND Application	-	-
MBS-305	BCMA + CD3	TNFRSF17, -	Multiple Myeloma	Beijing Mabworks Biotech Co., Ltd.	Preclinical, IND Application	-	-
MEDI-1109	OX40 + PDL1	TNFRSF4, CD274	Neoplasms	MedImmune LLC	Preclinical, IND Application	-	-
NILK-3801	CD28 + GPC3	CD28, GPC3	Solid tumor	LamKap Bio beta AG	Preclinical, IND Application	-	-
Novotarg	CD20 + FasR	MS4A1, FAS	B-Cell Malignant Neoplasm	Baliopharm AG	Preclinical, IND Application	-	-
PT-790	CD3 + FOLR1	-, FOLR1	Ovarian Cancer	Phanes Therapeutics, Inc.	Preclinical, IND Application	-	-
PT-880	CD3 + CLDN18.2	-	Pancreatic Cancer | Stomach Cancer	Phanes Therapeutics, Inc.	Preclinical, IND Application	-	-
ROR1/CD3 bispecific monoclonal antibody(Shandong Boan Biological Technology Co., Ltd.)	CD3 + ROR1	-, ROR1	-	Shandong Boan Biotechnology Co., Ltd.	Preclinical, IND Application	-	-
SNS-201	CD28 + VISTA	CD28, VSIR	Solid tumor	Panacea Pharmaceuticals, Inc.	Preclinical, IND Application	-	-
SON-3015	IL-6 + TGF-β	IL6, -	Bone metastases	Sonnet BioTherapeutics, Inc.	Preclinical, IND Application	-	-
TransJoin	CD19 + CD3	CD19, -	Lymphoma	Nationwide Children's Hospital	Preclinical, IND Application	-	-
Tumour associated antigen targeting bispecific antibody(PersonGen Biotherapeutics)	CTLA4 + c-Met	CTLA4, MET	Neoplasms	PersonGen BioTherapeutics (Suzhou) Co. Ltd	Preclinical, IND Application	-	-
XB-014	CD47 + PDL1	CD47, CD274	Neoplasms	Invenra, Inc.	Preclinical, IND Application	-	-
YH-010	IL-12 + PDL1	-, CD274	Solid tumor	Youhe Medical Technology (Beijing) Co. Ltd.	Preclinical, IND Application	-	-
JNJ-63709178	CD123 + CD3	IL3RA, -	-	Janssen Research & Development LLC	Discontinued/ Pending	-	-
A300E-BiTE	ADAM17 + CD3	ADAM17, -	-	University of Kiel	Discontinued/ Pending	-	-
ABBV-184	CD3 + survivin	-, BIRC5	-	AbbVie, Inc.	Discontinued/ Pending	-	-
ABP-120	CD20 + CD3	MS4A1, -	-	Abpro Corp.	Discontinued/ Pending	-	-
ABP-140	CD3 + CD38	-, CD38	-	Abpro Corp.	Discontinued/ Pending	-	-
ABP-160	CD47 + PDL1	CD47, CD274	-	Abpro Corp.	Discontinued/ Pending	-	-
AFM-11	CD19 + CD3	CD19, -	-	Affimed GmbH	Discontinued/ Pending	-	-
AFM12	CD16a + CD19	FCGR3A, CD19	-	Affimed GmbH	Discontinued/ Pending	-	-
AMG-330	CD3 + CD33	-, CD33	-	Amgen, Inc.	Discontinued/ Pending	-	-
AMG-427 (Amgen)	CD3 + FLT3	-, FLT3	-	Amgen, Inc.	Discontinued/ Pending	-	-
AMG-910	CD3 + CLDN18	-, CLDN18	-	Amgen, Inc.	Discontinued/ Pending	-	-
Anti-CD3/anti-CD20 bispecific antibody-armed activated T-cells(National Cancer Institute)	CD20 + CD3	MS4A1, -	-	National Cancer Institute	Discontinued/ Pending	-	-
Anti-CD64-anti-CD30 bispecific monoclonal antibody(Medarex, Inc.)	CD30 + CD64	TNFRSF8, FCGR1A	-	Medarex, Inc.	Discontinued/ Pending	-	-
Anti-CD79b/CD3 bispecific antibody(Innovent Biologics)	CD3 + CD79B	-, CD79b	-	Innovent Biologics, Inc.	Discontinued/ Pending	-	-
Anti-IL-12/IL-18 DVD-Ig (AbbVie)	IL-12 + IL-18	-, IL18	-	Abbott Laboratories Ltd.	Discontinued/ Pending	-	-
APVO-210	CD86 + IL-10R	CD86, -	-	Aptevo Therapeutics, Inc.	Discontinued/ Pending	-	-
ATG-027	CD276 + PDL1	CD276, CD274	-	Antengene Corporation Co., Ltd.	Discontinued/ Pending	-	-
AZ-17	IL-23p19 + IL-6	IL23A, IL6	-	Allozyne, Inc.	Discontinued/ Pending	-	-
B728	PDL1 + TIGIT	CD274, TIGIT	-	FutureGen Biopharmaceutical (Beijing) Co., Ltd	Discontinued/ Pending	-	-
bH1	HER2 + VEGF	ERBB2, -	-	Genentech, Inc.	Discontinued/ Pending	-	-
BI-905677	LRP5 + LRP6	LRP5, LRP6	-	Boehringer Ingelheim GmbH	Discontinued/ Pending	-	-
Bispecific monoclonal antibody 2B1	FcRIII + HER2	-, ERBB2	-	Chiron Corp.	Discontinued/ Pending	-	-
Briakinumab	IL-12 + IL-23	-	-	Cambridge Antibody Technology	Discontinued/ Pending	-	-
BSI-507	CD112R + PD-1	PVRIG, PDCD1	-	Biosion, Inc.	Discontinued/ Pending	-	-
BSI-508	CD47 + PD-1	CD47, PDCD1	-	Biosion, Inc.	Discontinued/ Pending	-	-
CD19/CD3	CD19 + CD3	CD19, -	-	Wuhan YZY Biopharma Co., Ltd.	Discontinued/ Pending	-	-
CTM-041	5T4 + CD40	TPBG, CD40	-	Lepu Biopharma Co., Ltd.	Discontinued/ Pending	-	-
CTX-4419	BCMA + NCR3	TNFRSF17, NCR3	-	Compass Therapeutics LLC	Discontinued/ Pending	-	-
DIG-KT	Tie-2 + VEGFR2	TEK, KDR	-	OncoC4, Inc. | 3SBio, Inc.	Discontinued/ Pending	-	-
Duligotuzumab(Genentech, Inc.)	EGFR + HER3	EGFR, ERBB3	-	Genentech, Inc.	Discontinued/ Pending	-	-
EI-04	EGFR + IGF-1R	EGFR, IGF1R	-	Biogen, Inc.	Discontinued/ Pending	-	-
Emerfetamab	CD3 + CD33	-, CD33	-	Amgen, Inc.	Discontinued/ Pending	-	-
Ertumaxomab	CD3 + HER2	-, ERBB2	-	Trion Pharma GmbH	Discontinued/ Pending	-	-
EX-102	CD19 + CD3	CD19, -	-	Excelmab, Inc.	Discontinued/ Pending	-	-
EX-110	CD3 + DLL3	-, DLL3	-	Excelmab, Inc.	Discontinued/ Pending	-	-
F6-734	CEA + DTPA	-	-	Akeso Biopharma Co., Ltd.	Discontinued/ Pending	-	-
FAP-DR5	DR5 + FAP	TNFRSF10B, FAP	-	Millennium Pharmaceuticals, Inc.	Discontinued/ Pending	-	-
FBTA-05	CD20 + CD3	MS4A1, -	-	TRION Research GmbH	Discontinued/ Pending	-	-
GBR-1302	CD3 + HER2	-, ERBB2	-	Glenmark Pharmaceuticals Ltd.	Discontinued/ Pending	-	-
hMN14-734	CEA + DTPA	-	-	Akeso Biopharma Co., Ltd.	Discontinued/ Pending	-	-
IDM-1	CD64 + HER2	FCGR1A, ERBB2	-	Takeda Pharmaceutical Co., Ltd.	Discontinued/ Pending	-	-
Istiratumab	HER3 + IGF-1R	ERBB3, IGF1R	-	Merrimack Pharmaceuticals, Inc.	Discontinued/ Pending	-	-
KN-027	PDGFR + VEGFR	-	-	Suzhou Alphamab Co., Ltd.	Discontinued/ Pending	-	-
MDX-210	CD64 + HER2	FCGR1A, ERBB2	-	Takeda Pharmaceutical Co., Ltd.	Discontinued/ Pending	-	-
MDX-214	CD89 + EGFR	FCAR, EGFR	-	Medarex, Inc.	Discontinued/ Pending	-	-
MDX-220	FcRn + TAG-72	FCGRT, -	-	National Cancer Institute	Discontinued/ Pending	-	-
MDX-240	CD64 + gp41	FCGR1A, -	-	Medarex, Inc.	Discontinued/ Pending	-	-
MDX-H210	CD64 + HER2	FCGR1A, ERBB2	-	Medarex, Inc.	Discontinued/ Pending	-	-
MEDI-565	CD3 + CEA	-	-	Amgen, Inc.	Discontinued/ Pending	-	-
MM-111	HER2 + HER3	ERBB2, ERBB3	-	Merrimack Pharmaceuticals, Inc.	Discontinued/ Pending	-	-
Monoclonal antibody BIS-1	CD3 + EpCAM	-, EPCAM	-	University of Groningen	Discontinued/ Pending	-	-
MOR-209/ES414	CD3 + PSMA	-, FOLH1	-	Emergent BioSolutions, Inc.	Discontinued/ Pending	-	-
MP-ENDOS-1959	LGALS3BP + TEM1	LGALS3BP, CD248	-	MediaPharma Srl	Discontinued/ Pending	-	-
ND-003	CD3 + IL-5Rα	-, IL5RA	-	Numab Innovation AG	Discontinued/ Pending	-	-
Ori--A362	4-1BB + CLDN18.2	TNFRSF9, -	-	OriCell Therapeutics Co.,Ltd.	Discontinued/ Pending	-	-
Ori--A610	PDL1 + TIGIT	CD274, TIGIT	-	OriCell Therapeutics Co.,Ltd.	Discontinued/ Pending	-	-
Ori-A364	CLDN18.2 + PDL1	-, CD274	-	OriCell Therapeutics Co.,Ltd.	Discontinued/ Pending	-	-
Ori-Ab-008	PDL1 + TIGIT	CD274, TIGIT	-	OriCell Therapeutics Co.,Ltd.	Discontinued/ Pending	-	-
Pacanalotamab	BCMA + CD3	TNFRSF17, -	-	Micromet AG	Discontinued/ Pending	-	-
Pavurutamab	BCMA + CD3	TNFRSF17, -	-	Amgen, Inc.	Discontinued/ Pending	-	-
PF-07260437	B7-H4 + CD3	VTCN1, -	-	Pfizer Inc.	Discontinued/ Pending	-	-
PF-5057459	Ang2 + VEGF-A	ANGPT2, VEGFA	-	Pfizer Inc.	Discontinued/ Pending	-	-
PF-6671008	CD3 + CDH3	-, CDH3	-	MacroGenics, Inc.	Discontinued/ Pending	-	-
PM-1043	4-1BB + HER2	TNFRSF9, ERBB2	-	Pumis Biotechnology (Zhuhai) Co., Ltd.	Discontinued/ Pending	-	-
PMC-404	Ang2 + VEGF-C	ANGPT2, VEGFC	-	PharmAbcine Inc.	Discontinued/ Pending	-	-
Remtolumab	IL-17A + TNF-α	IL17A, -	-	AbbVie, Inc.	Discontinued/ Pending	-	-
RG-6007	CD3 + WT1	-, WT1	-	Roche Holding AG	Discontinued/ Pending	-	-
RO-7444973	CD3 + MAGEA4	-, MAGEA4	-	Roche Holding AG	Discontinued/ Pending	-	-
SCT-B03	CTLA4 + OX40	CTLA4, TNFRSF4	-	Sinocelltech Group Ltd.	Discontinued/ Pending	-	-
SCT-B07	PDL1 + TGF-β	CD274, -	-	Sinocelltech Group Ltd.	Discontinued/ Pending	-	-
Solitumomab	CD3 + EpCAM	-, EPCAM	-	Micromet AG	Discontinued/ Pending	-	-
SRB-18	HER3 + TRAIL	ERBB3, TNFSF10	-	Sunrock Biopharma SL	Discontinued/ Pending	-	-
Tidutamab(Xencor, Inc.)	CD3 + SSTR2	-, SSTR2	-	Xencor, Inc.	Discontinued/ Pending	-	-
TJ-L1C4	CD47 + PDL1	CD47, CD274	-	I-Mab Biopharma (Shanghai) Co., Ltd.	Discontinued/ Pending	-	-
TJ-L1H3	CD276 + PDL1	CD276, CD274	-	I-Mab Biopharma (Shanghai) Co., Ltd.	Discontinued/ Pending	-	-
TJ-L1I7	IL-7 + PDL1	IL7, CD274	-	I-Mab Biopharma (Shanghai) Co., Ltd.	Discontinued/ Pending	-	-
UniTI-101	CCR2 + M-CSF	CCR2, CSF1	-	Marengo Therapeutics, Inc.	Discontinued/ Pending	-	-
XmAb13243	CD3 + CD38	-, CD38	-	Xencor, Inc.	Discontinued/ Pending	-	-
XmAb13551	CD3 + CD38	-, CD38	-	Amgen, Inc. | Xencor, Inc.	Discontinued/ Pending	-	-
Y-111	CD3 + PDL1	-, CD274	-	Wuhan YZY Biopharma Co., Ltd.	Discontinued/ Pending	-	-
Y151	BCMA + CD3	TNFRSF17, -	-	Wuhan YZY Biopharma Co., Ltd.	Discontinued/ Pending	-	-
Y160	CD3 + CLDN18.2	-	-	Wuhan YZY Biopharma Co., Ltd.	Discontinued/ Pending	-	-
YBL-027	PDL1 + TIGIT	CD274, TIGIT	-	YBiologics, Inc.	Discontinued/ Pending	-	-
1BiMAB (Ganymed Pharmaceuticals AG)	CD3 + CLDN18	-, CLDN18	-	Ganymed Pharmaceuticals AG	Discontinued/ Pending	-	-
3D-057	CD3 + PDL1	-, CD274	-	3D Medicines (Shanghai) Co Ltd	Discontinued/ Pending	-	-
5T4-5T4-CD3	5T4 + CD3	TPBG, -	-	Biotecnol Ltd.	Discontinued/ Pending	-	-
6PHU3 (BioNTech SE)	CD3 + CLDN6	-, CLDN6	-	BioNTech SE	Discontinued/ Pending	-	-
ABBV-428	CD40 + MSLN	CD40, MSLN	-	AbbVie, Inc.	Discontinued/ Pending	-	-
AFM-15	CD3 + albumin	-, ALB	-	Affimed GmbH	Discontinued/ Pending	-	-
AMG-966	TNF-α + VEGI	-, TNFSF15	-	Amgen, Inc.	Discontinued/ Pending	-	-
AMG-CDH19X	CD3 + CDH19	-, CDH19	-	Micromet AG	Discontinued/ Pending	-	-
Anti-CD28/anti-HMV-MAA bispecific antibody(Eberhard Karls Universitat Tubingen)	CD28 + HMV-MAA	CD28, -	-	Eberhard Karls Universität Tübingen	Discontinued/ Pending	-	-
Anti-CD3-anti-CD19 bispecific monoclonal antibody(University of Cologne)	CD19 + CD3	CD19, -	-	Universität zu Köln	Discontinued/ Pending	-	-
Anti-CD3/ (Micromet/anti-CAIX bispecific T-cell engagerAmgen)	CAIX + CD3	CA9, -	-	Micromet AG	Discontinued/ Pending	-	-
Anti-CD3/Anti-SLAMF7 Bispecific Antibody	CD3 + SLAMF7	-, SLAMF7	-	University of Virginia Foundation	Discontinued/ Pending	-	-
Anti-CD40/B7-H4 Bispecific antibody(Lyvgen Biopharma Co., Ltd)	B7-H4 + CD40	VTCN1, CD40	-	Lijin Biomedical Technology Shanghai Co. Ltd.	Discontinued/ Pending	-	-
Anti-CD40/CD276 Bispecific antibody(Lyvgen Biopharma Co., Ltd)	CD276 + CD40	CD276, CD40	-	Lijin Biomedical Technology Shanghai Co. Ltd.	Discontinued/ Pending	-	-
Anti-CD40/CEA Bispecific antibody(Lyvgen Biopharma Co., Ltd)	CD40 + CEA	CD40, -	-	Lijin Biomedical Technology Shanghai Co. Ltd.	Discontinued/ Pending	-	-
Anti-CD40/HER2 Bispecific antibody(Lyvgen Biopharma Co., Ltd)	CD40 + HER2	CD40, ERBB2	-	Lijin Biomedical Technology Shanghai Co. Ltd.	Discontinued/ Pending	-	-
Anti-EGFR/HER3 bispecific antibody(Biocad)	EGFR + HER3	EGFR, ERBB3	-	Biocad CJSC	Discontinued/ Pending	-	-
Anti-HER2/CD3(Genentech)	CD3 + HER2	-, ERBB2	-	Genentech, Inc.	Discontinued/ Pending	-	-
Anti-IGF monoclonal antibodies (Shin Nippon)	IGF-1 + IGF-2	IGF1, IGF2	-	National Cancer Institute | Shin Nippon Biomedical Laboratories, Ltd.	Discontinued/ Pending	-	-
Anti-IL 17/TNF-alpha Bispecific Antibody (Biocad)	IL-17F + TNF-α	IL17F, -	-	Biocad CJSC	Discontinued/ Pending	-	-
Anti-PD-L1/TGF-β antibody(GigaGen, Inc.)	PDL1 + TGF-β	CD274, -	-	GigaGen, Inc.	Discontinued/ Pending	-	-
Antibody-100	EpCAM + TCR	EPCAM, -	-	Altrubio, Inc.	Discontinued/ Pending	-	-
AP-163	BCMA + CD3	TNFRSF17, -	-	Anyuan Pharmaceutical Technology (Shanghai) Co., Ltd. | Lunan Pharmaceutical Group Co., Ltd.	Discontinued/ Pending	-	-
APVO-603	4-1BB + OX40	TNFRSF9, TNFRSF4	-	Aptevo Therapeutics, Inc.	Discontinued/ Pending	-	-
ATOR-1015	CTLA4 + OX40	CTLA4, TNFRSF4	-	Alligator Bioscience AB	Discontinued/ Pending	-	-
ATOR-1144	CTLA4 + GITR	CTLA4, TNFRSF18	-	Alligator Bioscience AB	Discontinued/ Pending	-	-
B05/CD3	CD3 + HLA-A 24 + PITRM1	-, -, PITRM1	-	Affimed GmbH	Discontinued/ Pending	-	-
BCD-121	IL-17 + TNF-α	-	-	Biocad Medical, Inc.	Discontinued/ Pending	-	-
BY-24.3	PD-1 + VEGF	PDCD1, -	-	Hangzhou Shangjian Biotechnology Co., Ltd. | Beijing Biyang Biotechnology Co., Ltd.	Discontinued/ Pending	-	-
C3B3-DB	HLA class I antigen + P-gp	-, ABCB1	-	Chugai Pharmaceutical Co., Ltd.	Discontinued/ Pending	-	-
CAN-105	F10 + factor IXa	F10, -	-	CANbridge Life Sciences Ltd.	Discontinued/ Pending	-	-
CD40/EpCAM bispecific antibody(Alligator Bioscience AB)	CD40 + EpCAM	CD40, EPCAM	-	Alligator Bioscience AB	Discontinued/ Pending	-	-
CLL1-TDB	CD3 + CLL-1	-, CLEC12A	-	Genentech, Inc.	Discontinued/ Pending	-	-
CYT-103(Cytovia Therapeutics)	GPC3 + NKp46	GPC3, NCR1	-	Cytovia Therapeutics, Inc.	Discontinued/ Pending	-	-
CYT-106	CD38 + NKp46	CD38, NCR1	-	The Hebrew University of Jerusalem	Discontinued/ Pending	-	-
CYT-303	GPC3 + NKp46	GPC3, NCR1	-	The Hebrew University of Jerusalem	Discontinued/ Pending	-	-
CYT-338	CD38 + NKp46	CD38, NCR1	-	Cytovia Therapeutics, Inc.	Discontinued/ Pending	-	-
DAAP (Aprogen, Inc.)	Ang1 + VEGF-A	ANGPT1, VEGFA	-	Aprogen, Inc.	Discontinued/ Pending	-	-
DIA-10-D	BACE + α-secretase	-	-	Arizona State University	Discontinued/ Pending	-	-
DMS-3008	EGFR + VEGFR	EGFR, -	-	Domantis Ltd.	Discontinued/ Pending	-	-
DOM-1516	Growth factor receptor	-	-	Domantis Ltd.	Discontinued/ Pending	-	-
Duta-101	PDGFR + VEGFR	-	-	Dutalys GmbH	Discontinued/ Pending	-	-
E1-3s	CD3 + Trop-2	-, TACSTD2	-	Immunomedics, Inc.	Discontinued/ Pending	-	-
Etevritamab	CD3 + EGFRvIII	-	-	Amgen, Inc.	Discontinued/ Pending	-	-
EX-104	PD-1 + TIGIT	PDCD1, TIGIT	-	Excelmab, Inc.	Discontinued/ Pending	-	-
EX-107	CD3 + MSLN	-, MSLN	-	Excelmab, Inc.	Discontinued/ Pending	-	-
FOLR-1-BiTE	CD3 + FOLR1	-, FOLR1	-	Amgen, Inc.	Discontinued/ Pending	-	-
Fsn-1006	AREG + HBEGF	AREG, HBEGF	-	Fusion Antibodies Plc	Discontinued/ Pending	-	-
GBR-1372(Glenmark Pharmaceuticals Ltd.)	CD3 + EGFR	-, EGFR	-	Glenmark Pharmaceuticals Ltd.	Discontinued/ Pending	-	-
GNR-047	CD19 + CD3	CD19, -	-	International Biotech Center Generium	Discontinued/ Pending	-	-
GSK-2434735	IL-13 + IL-4	IL13, IL4	-	GSK Plc	Discontinued/ Pending	-	-
H-447	CD64 + EGFR	FCGR1A, EGFR	-	Takeda Pharmaceutical Co., Ltd.	Discontinued/ Pending	-	-
h8F4-BiTE	CD3 + HLA class II antigen	-	-	The University of Texas MD Anderson Cancer Center	Discontinued/ Pending	-	-
HBM-7015	PDL1 + TGF-β1	CD274, TGFB1	-	Harbour BioMed (Shanghai) Co., Ltd.	Discontinued/ Pending	-	-
HBM-7020	BCMA + CD3	TNFRSF17, -	-	Harbour BioMed (Shanghai) Co., Ltd.	Discontinued/ Pending	-	-
HLX-31	CD3 + HER2	-, ERBB2	-	Henlix Biotech Co., Ltd.	Discontinued/ Pending	-	-
HMBD-004B	CD33 + CD47	CD33, CD47	-	Shanghai Henlius Biotech, Inc.	Discontinued/ Pending	-	-
HRS-3/A9	CD16a + CD30	FCGR3A, TNFRSF8	-	Biotest Pharma GmbH	Discontinued/ Pending	-	-
IMM2521	PDL1 + SIRPα	CD274, SIRPA	-	ImmuneOnco Biopharmaceuticals (Shanghai) Co., Ltd.	Discontinued/ Pending	-	-
IMM3202	CD47 + VEGFR2	CD47, KDR	-	ImmuneOnco Biopharmaceuticals (Shanghai) Co., Ltd.	Discontinued/ Pending	-	-
JNJ-0819	CD3 + Heme oxygenase	-	-	Janssen Pharmaceuticals, Inc.	Discontinued/ Pending	-	-
JNJ-63898081	CD3 + PSMA	-, FOLH1	-	Janssen Research & Development LLC	Discontinued/ Pending	-	-
JS-206	IL-2 + PD-1	IL2, PDCD1	-	Shanghai Junshi Biosciences Co., Ltd.	Discontinued/ Pending	-	-
JS-209	CD112R + TIGIT	PVRIG, TIGIT	-	Shanghai Junshi Biosciences Co., Ltd.	Discontinued/ Pending	-	-
KM-3907	CLDN1 + CLDN3	CLDN1, CLDN3	-	Kyowa Kirin Co., Ltd.	Discontinued/ Pending	-	-
KY-1049	F10 + F8 + factor IX	F10, F8, F9	-	Kymab Ltd.	Discontinued/ Pending	-	-
LQ-026	IL-17A + TNF-α	IL17A, -	-	Shanghai Novamab Biopharmaceuticals Co., Ltd.	Discontinued/ Pending	-	-
LY-3164530	EGFR + c-Met	EGFR, MET	-	Eli Lilly & Co.	Discontinued/ Pending	-	-
LY-3232094	IL-23p19 + TNF-α	IL23A, -	-	Eli Lilly & Co.	Discontinued/ Pending	-	-
M-1231	EGFR + MUC1	EGFR, MUC1	-	EMD Serono Research & Development Institute, Inc.	Discontinued/ Pending	-	-
MDX-260	CD64 + GD2	FCGR1A, -	-	Medarex, Inc.	Discontinued/ Pending	-	-
PMC-002	VEGFR2 + c-Met	KDR, MET	-	PharmAbcine Inc.	Discontinued/ Pending	-	-
PMC-002R	Tie-2 + VEGFR2	TEK, KDR	-	PharmAbcine Inc.	Discontinued/ Pending	-	-
PMC-122	CD47 + PDL1	CD47, CD274	-	PharmAbcine Inc.	Discontinued/ Pending	-	-
PRS-332	LAG3 + PDL1	LAG3, CD274	-	Pieris Pharmaceuticals, Inc.	Discontinued/ Pending	-	-
Recombinant humanized bispecific antibody	CD16a + PDL1	FCGR3A, CD274	-	Mabwell (Shanghai) Bioscience Co., Ltd.	Discontinued/ Pending	-	-
RO-7040547	IL-13 + IL-17A	IL13, IL17A	-	Genentech, Inc.	Discontinued/ Pending	-	-
Romilkimab	IL-13 + IL-4	IL13, IL4	-	Sanofi	Discontinued/ Pending	-	-
SL-188	PGF + c-Met	PGF, MET	-	Sea Lane Biotechnologies LLC	Discontinued/ Pending	-	-
SSGJ-706	PD-1 + PDL1	PDCD1, CD274	-	Sunshine Guojian Pharmaceutical (Shanghai) Co., Ltd.	Discontinued/ Pending	-	-
Tepoditamab	CD3 + CLL-1	-, CLEC12A	-	Institut Gustave Roussy EURL	Discontinued/ Pending	-	-
Tibulizumab	BAFF + IL-17	TNFSF13B, -	-	Eli Lilly & Co.	Discontinued/ Pending	-	-
TJ-L1T6	PDL1 + TIGIT	CD274, TIGIT	-	I-Mab Bio-tech (Tianjin) Co. Ltd.	Discontinued/ Pending	-	-
UCB-0159	IL-17A + TNF	IL17A, -	-	UCB SA	Discontinued/ Pending	-	-
VHH1D12	CD1d + TCR	CD1d, -	-	LAVA Therapeutics NV | Stichting Onderzoek Cancer Center Amsterdam	Discontinued/ Pending	-	-
Vixtimotamab	CD3 + CD33	-, CD33	-	Amphivena Therapeutics, Inc.	Discontinued/ Pending	-	-
YBL-004	PD-1 + PDL1	PDCD1, CD274	-	YBiologics, Inc.	Discontinued/ Pending	-	-
YH-006	CTLA4 + OX40	CTLA4, TNFRSF4	-	Youhe Medical Technology (Beijing) Co. Ltd.	Discontinued/ Pending	-	-
BVX130-mcMMAF	CD33 + CD7	CD33, CD7	-	BiVictriX Therapeutics Plc	Discontinued/ Pending	-	-
Pasotuxizumab	CD3 + PSMA	-, FOLH1	-	Amgen, Inc.	Discontinued/ Pending	-	-
