# Supplementary material for: BiSpec Pairwise AI: guiding the selection of bispecific antibody target combinations with pairwise learning and GPT augmentation
Source: J Cancer Res Clin Oncol. 2024 May 7;150(5):237. doi: 10.1007/s00432-024-05740-3 (PMC11076393; doi:10.1007/s00432-024-05740-3)
Supplement: Supplementary file 4 — Supplementary file4 (XLSX 97 KB) [file 432_2024_5740_MOESM4_ESM.xlsx]

## Sheet: Sheet1
Supplementary table 2 The meaning of each features
features	meaning
double_ratio_max	The maximum proportion of double positivity for target pairs across all cell types
same_top2_cluster	The number of target pairs where the top two cell types with specific expression for each gene are the same
safe_avg	The harmonic mean of gene1 and gene2, where a is the mean expression of gene1 in cancer tissue minus its expression in adjacent normal tissue, and b is the mean expression of gene2 in cancer tissue minus its expression in adjacent normal tissue, calculated as a×b/(a+b)
same_pathway	Whether the target pair shares the same pathway
sum_single_ratio_max	The maximum sum of total positive proportions for each gene in the target pair across all cell types
vector_score	The Euclidean distance between target pairs, to assess the similarity between two targets
double_ratio_all	The proportion of double positivity for target pairs across all cell types
sum_single_ratio_all	The sum of the total positive proportions for each gene in the target pair across all cell types
min_single_ratio_all	The minimum of the total positive proportions for each gene in the target pair across all cell types
corrcoef_all	The correlation coefficient of expression values for the target pair across all cell types
sum_single_exp_all	The sum of the mean expression values for each gene in the target pair across all cell types
min_single_exp_all	The minimum of the mean expression values for each gene in the target pair across all cell types
double_ratio_T:Exhausted CD8+ T	The proportion of double positivity for target pairs in exhausted CD8+ T cells
sum_single_ratio_T:Exhausted CD8+ T	The sum of the total positive proportions for each gene in the target pair in exhausted CD8+ T cells
min_single_ratio_T:Exhausted CD8+ T	The minimum of the total positive proportions for each gene in the target pair in exhausted CD8+ T cells
corrcoef_T:Exhausted CD8+ T	The correlation coefficient of expression values for the target pair in exhausted CD8+ T cells
sum_single_exp_T:Exhausted CD8+ T	The sum of the mean expression values for each gene in the target pair in exhausted CD8+ T cells
min_single_exp_T:Exhausted CD8+ T	The minimum of the mean expression values for each gene in the target pair in exhausted CD8+ T cells
double_ratio_T:Treg	The proportion of double positivity for target pairs in Treg cells
sum_single_ratio_T:Treg	The sum of the total positive proportions for each gene in the target pair in Treg cells
min_single_ratio_T:Treg	The minimum of the total positive proportions for each gene in the target pair in Treg cells
corrcoef_T:Treg	The correlation coefficient of expression values for the target pair in Treg cells
sum_single_exp_T:Treg	The sum of the mean expression values for each gene in the target pair in Treg cells
min_single_exp_T:Treg	The minimum of the mean expression values for each gene in the target pair in Treg cells
double_ratio_Myeloid:Macrophage	The proportion of double positivity for target pairs in macrophages
sum_single_ratio_Myeloid:Macrophage	The sum of the total positive proportions for each gene in the target pair in macrophages
min_single_ratio_Myeloid:Macrophage	The minimum of the total positive proportions for each gene in the target pair in macrophages
corrcoef_Myeloid:Macrophage	The correlation coefficient of expression values for the target pair in macrophages
sum_single_exp_Myeloid:Macrophage	The sum of the mean expression values for each gene in the target pair in macrophages
min_single_exp_Myeloid:Macrophage	The minimum of the mean expression values for each gene in the target pair in macrophages
double_ratio_Epithelial cells	The proportion of double positivity for target pairs in epithelial cells
sum_single_ratio_Epithelial cells	The sum of the total positive proportions for each gene in the target pair in epithelial cells
min_single_ratio_Epithelial cells	The minimum of the total positive proportions for each gene in the target pair in epithelial cells
corrcoef_Epithelial cells	The correlation coefficient of expression values for the target pair in epithelial cells
sum_single_exp_Epithelial cells	The sum of the mean expression values for each gene in the target pair in epithelial cells
min_single_exp_Epithelial cells	The minimum of the mean expression values for each gene in the target pair in epithelial cells
double_ratio_nLung	The proportion of double positivity for target pairs in adjacent normal tissue
sum_single_ratio_nLung	The sum of the total positive proportions for each gene in the target pair in adjacent normal tissue
min_single_ratio_nLung	The minimum of the total positive proportions for each gene in the target pair in adjacent normal tissue
corrcoef_nLung	The correlation coefficient of expression values for the target pair in adjacent normal tissue
sum_single_exp_nLung	The sum of the mean expression values for each gene in the target pair in adjacent normal tissue
min_single_exp_nLung	The minimum of the mean expression values for each gene in the target pair in adjacent normal tissue
double_ratio_tLung	The proportion of double positivity for target pairs in early-stage cancer tissue
sum_single_ratio_tLung	The sum of the total positive proportions for each gene in the target pair in early-stage cancer tissue
min_single_ratio_tLung	The minimum of the total positive proportions for each gene in the target pair in early-stage cancer tissue
corrcoef_tLung	The correlation coefficient of expression values for the target pair in early-stage cancer tissue
sum_single_exp_tLung	The sum of the mean expression values for each gene in the target pair in early-stage cancer tissue
min_single_exp_tLung	The minimum of the mean expression values for each gene in the target pair in early-stage cancer tissue
double_ratio_mLN	The proportion of double positivity for target pairs in lymph node metastatic cancer tissue
sum_single_ratio_mLN	The sum of the total positive proportions for each gene in the target pair in lymph node metastatic cancer tissue
min_single_ratio_mLN	The minimum of the total positive proportions for each gene in the target pair in lymph node metastatic cancer tissue
corrcoef_mLN	The correlation coefficient of expression values for the target pair in lymph node metastatic cancer tissue
sum_single_exp_mLN	The sum of the mean expression values for each gene in the target pair in lymph node metastatic cancer tissue
min_single_exp_mLN	The minimum of the mean expression values for each gene in the target pair in lymph node metastatic cancer tissue
double_ratio_mBrain	The proportion of double positivity for target pairs in brain metastatic cancer tissue
sum_single_ratio_mBrain	The sum of the total positive proportions for each gene in the target pair in brain metastatic cancer tissue
min_single_ratio_mBrain	The minimum of the total positive proportions for each gene in the target pair in brain metastatic cancer tissue
corrcoef_mBrain	The correlation coefficient of expression values for the target pair in brain metastatic cancer tissue
sum_single_exp_mBrain	The sum of the mean expression values for each gene in the target pair in brain metastatic cancer tissue
min_single_exp_mBrain	The minimum of the mean expression values for each gene in the target pair in brain metastatic cancer tissue
