# Supplementary material for: BiSpec Pairwise AI: guiding the selection of bispecific antibody target combinations with pairwise learning and GPT augmentation
Source: J Cancer Res Clin Oncol. 2024 May 7;150(5):237. doi: 10.1007/s00432-024-05740-3 (PMC11076393; doi:10.1007/s00432-024-05740-3)
Supplement: Supplementary file 5 — Supplementary file5 (XLSX 90 KB) [file 432_2024_5740_MOESM5_ESM.xlsx]

## Sheet: Sheet1
Supplementary table 3-top100 target pair
Gene1	Gene2	predict score	clinical stage	double_ratio_max	same_top2_cluster	safe_avg	same_pathway	sum_single_ratio_max	vector_score	double_ratio_all	sum_single_ratio_all	min_single_ratio_all	corrcoef_all	sum_single_exp_all	min_single_exp_all	double_ratio_T:Exhausted CD8+ T	sum_single_ratio_T:Exhausted CD8+ T	min_single_ratio_T:Exhausted CD8+ T	corrcoef_T:Exhausted CD8+ T	sum_single_exp_T:Exhausted CD8+ T	min_single_exp_T:Exhausted CD8+ T	double_ratio_T:Treg	sum_single_ratio_T:Treg	min_single_ratio_T:Treg	corrcoef_T:Treg	sum_single_exp_T:Treg	min_single_exp_T:Treg	double_ratio_Myeloid:Macrophage	sum_single_ratio_Myeloid:Macrophage	min_single_ratio_Myeloid:Macrophage	corrcoef_Myeloid:Macrophage	sum_single_exp_Myeloid:Macrophage	min_single_exp_Myeloid:Macrophage	double_ratio_Epithelial cells	sum_single_ratio_Epithelial cells	min_single_ratio_Epithelial cells	corrcoef_Epithelial cells	sum_single_exp_Epithelial cells	min_single_exp_Epithelial cells	double_ratio_nLung	sum_single_ratio_nLung	min_single_ratio_nLung	corrcoef_nLung	sum_single_exp_nLung	min_single_exp_nLung	double_ratio_tLung	sum_single_ratio_tLung	min_single_ratio_tLung	corrcoef_tLung
CD40	EGFR	0.891453	0	0.11509	1	-0.0132809	2	0.615406	3.22457	0.0558996	0.108741	0.199791	-0.0532302	0.525488	0.254494	0	0.00203456	0.00263296	-0.00456993	0.0236124	0.00565547	0	0.0020944	0.00232288	-0.00679788	0.0484577	0.00536804	0.00260459	0.00646836	0.00659185	0.00332708	0.408383	0.00758829	0.11509	0.135815	0.202347	0.00126424	0.745203	0.184312	0.00904204	0.0319408	0.038153	0.0113073	0.287946	0.0527579	0.0217652	0.0566442	0.0861924	-0.0176034
CD3E	ERBB3	0.842126	0	0.0132449	0	0.0687421	0.5	0.875339	4.13142	0.00699072	0.0841981	0.128263	-0.158233	0.662511	0.325573	0.00394945	0.00471357	0.00473934	0.00828541	2.71854	0.0112648	0.00367789	0.0046211	0.00464576	-0.0231182	2.60112	0.0101243	0.000578797	0.00831074	0.0105148	-0.00253489	0.0546578	0.0113675	0.0132449	0.0208214	0.0217183	-0.0095273	0.692128	0.021179	0.0019297	0.0362006	0.0450172	-0.0732995	0.580951	0.0679223	0.00462383	0.0821521	0.111483	-0.185551
CD274	CTLA4	0.791827	4	0.00967867	1	-0.0276498	2	0.362756	4.23452	0.00129361	0.0223989	0.0334901	-0.00594506	0.137214	0.0601583	0.00210637	0.00697986	0.0073723	0.0303059	0.32451	0.0139443	0.00967867	0.0181514	0.0191638	0.0405461	0.896792	0.0374528	0.000643107	0.00599596	0.00633461	0.000450881	0.109934	0.00659141	0.000575863	0.00240686	0.00255025	0.0229804	0.0333691	0.00200832	0.000275672	0.00892259	0.0103101	-0.00964438	0.0863785	0.0218498	0.00163495	0.021792	0.0390855	0.00208653
CD3E	CLDN3	0.78189	0	0.0138207	1	0.143194	1	0.882307	4.17049	0.00823207	0.0915076	0.128263	-0.194109	0.980486	0.336938	0.0110585	0.0150069	0.0152712	-0.0596071	2.74432	0.0370481	0.00987224	0.0114615	0.0116144	-0.00323062	2.61706	0.0260688	0.00106113	0.0162798	0.0276215	-0.0102453	0.0778552	0.0345648	0.0138207	0.021009	0.0217183	-0.0361201	1.33471	0.021179	0.00206754	0.0385688	0.0487388	-0.0779406	0.602482	0.0894536	0.00932431	0.103108	0.15394	-0.206042
CD47	ERBB2	0.693581	4	0.315408	1	-0.00855239	1	1.03302	3.47752	0.155024	0.146457	0.195596	0.149884	1.22252	0.220237	0.00184308	0.00415398	0.00421274	0.0110405	0.706454	0.00773351	0.00193573	0.00588451	0.00600077	-0.00932907	0.670961	0.0133024	0.0110936	0.0150175	0.0154024	0.00381149	0.91916	0.0152427	0.315408	0.244209	0.396057	0.131443	1.6131	0.446504	0.0245348	0.0379093	0.0411578	0.0449577	0.914052	0.0638259	0.0877251	0.0846757	0.104841	0.223731
CTLA4	ICOS	0.67009	0	0.200348	2	0.0633576	2	0.791134	3.54392	0.0163073	0.0210376	0.0334901	0.418633	0.198714	0.077056	0.0458136	0.0838038	0.131122	0.103484	0.90017	0.310566	0.200348	0.194369	0.343593	0.238097	2.04704	0.859339	0.000996817	0.00523898	0.00633461	0.0866215	0.0314561	0.00659141	0.000219376	0.00172386	0.00255025	0.034307	0.00645648	0.00200832	0.0032805	0.0085486	0.0103101	0.16808	0.110551	0.0218498	0.0243709	0.0349517	0.0492528	0.288499
CD274	PDCD1	0.669114	4	0.00210637	1	-0.0296585	2	0.203791	4.8596	0.000653339	0.0171328	0.0229453	-0.0227066	0.110353	0.0501946	0.00210637	0.0071056	0.0073723	-0.000226532	0.48325	0.0139443	0.00174216	0.016978	0.0191638	-0.0303479	0.392207	0.0374528	0.000610952	0.00453569	0.00472684	0.00118777	0.10838	0.00503744	0.000383909	0.00243127	0.00257767	0.00197248	0.0332707	0.00190997	0.000275672	0.00939356	0.0109442	-0.0174505	0.0891626	0.024634	0.000562013	0.0204559	0.0390855	-0.0240474
PDCD1	TNFRSF9	0.660263	4	0.0379147	2	0.0341687	1	0.353078	4.21579	0.0041683	0.0137672	0.0229453	0.141743	0.115601	0.0501946	0.0379147	0.081133	0.138231	0.0763246	0.821668	0.352362	0.0305846	0.0860993	0.148858	-0.0206259	0.869936	0.354754	0.000321554	0.00372993	0.00472684	0.0285302	0.0241751	0.00503744	0.000191954	0.00217249	0.00257767	0.0427713	0.0131723	0.00190997	0.000606478	0.00625213	0.0109442	0.0470442	0.0552871	0.024634	0.00390855	0.0221329	0.0429174	0.0576069
EGFR	MUC1	0.609498	2	0.39219	2	0.0424598	0.6	1.24995	2.63298	0.187495	0.137416	0.199791	0.378852	1.46148	0.270994	0.000263296	0.00246632	0.00263296	0.00705811	0.0946029	0.00565547	0	0.00217221	0.00232288	-0.00860043	0.078773	0.00536804	0.00147915	0.00614879	0.00659185	0.0617985	0.11373	0.00758829	0.39219	0.276559	0.413058	0.0899769	2.94907	0.560891	0.0237905	0.0280702	0.038153	0.295982	0.326104	0.0527579	0.0752842	0.0629886	0.0861924	0.427077
LAG3	PDCD1	0.583578	4	0.0979463	2	0.0299152	2	0.626909	5.00094	0.00700379	0.0159025	0.0229453	0.211753	0.146959	0.0501946	0.0979463	0.134878	0.196419	0.0643031	1.61312	0.469306	0.0234224	0.0582231	0.0956252	0.0626094	0.596326	0.241572	0.000868195	0.00405872	0.00472684	0.0532668	0.0378331	0.00503744	0.000438753	0.00234402	0.00257767	0.0392285	0.0236624	0.00190997	0.00201241	0.0091473	0.0109442	0.0625737	0.143804	0.024634	0.00947758	0.027521	0.0429174	0.135436
EGFR	ERBB2	0.570373	0	0.230647	2	0.0283456	2	0.809115	2.45512	0.110101	0.0988357	0.195596	0.254801	0.491232	0.220237	0.000263296	0.00162029	0.00263296	0.0168189	0.013389	0.00565547	0	0.00167463	0.00232288	-0.00357169	0.0186704	0.00536804	0.000450175	0.00461622	0.00659185	0.0208066	0.022831	0.00758829	0.230647	0.202189	0.396057	0.0960861	1.00739	0.446504	0.00860096	0.0197992	0.038153	0.102087	0.116584	0.0527579	0.0508111	0.0473032	0.0861924	0.320291
CD27	PDCD1	0.534255	0	0.117694	2	0.061525	1	0.87108	4.78739	0.0141905	0.0180861	0.0229453	0.299124	0.273873	0.0501946	0.117694	0.14004	0.196419	0.102482	1.84152	0.469306	0.116725	0.12342	0.148858	0.0336242	2.48171	0.354754	0.000739574	0.00369284	0.00472684	0.0682473	0.0233172	0.00503744	0.000356487	0.0021126	0.00257767	0.0843663	0.0115106	0.00190997	0.00259132	0.00841664	0.0109442	0.120134	0.109445	0.024634	0.0184953	0.0346356	0.0429174	0.150826
CTLA4	TNFRSF9	0.517962	0	0.108401	2	0.0372897	0.6	0.547813	3.95015	0.00956488	0.0169738	0.0334901	0.320302	0.142463	0.0654066	0.0350184	0.0672912	0.131122	0.135753	0.662928	0.310566	0.108401	0.128088	0.20422	0.220102	1.37452	0.515182	0.00090035	0.00466404	0.00633461	0.0623619	0.025729	0.00659141	0.000301643	0.00215298	0.00255025	0.0266253	0.0132706	0.00200832	0.0015162	0.00603993	0.0103101	0.151501	0.052503	0.0218498	0.00988632	0.0237055	0.0457019	0.204067
CD274	CD96	0.490146	0	0.00473934	1	-0.0253604	2	0.422328	4.26461	0.00244349	0.0302088	0.054593	-0.0234199	0.163262	0.0601583	0.00473934	0.00724361	0.0073723	0.0234633	1.0472	0.0139443	0.00464576	0.0175681	0.0191638	0.00687674	0.493475	0.0374528	0.00215441	0.0125889	0.0141805	0.000566378	0.116885	0.0135426	0.00213892	0.0174183	0.029369	0.00193268	0.0639727	0.0313607	0.00146106	0.0321631	0.0624673	-0.0367905	0.205345	0.0645287	0.00314216	0.0296813	0.0390855	-0.0179942
EGFR	SDC1	0.482351	0	0.336743	2	0.0399911	0.6	1.06425	3.12726	0.160774	0.123081	0.199791	0.33676	0.818794	0.270994	0	0.0021867	0.00263296	-0.00562216	0.0367073	0.00565547	0	0.00182512	0.00232288	-0.00429124	0.0229023	0.00536804	0.000771729	0.00508703	0.00659185	0.0606397	0.033983	0.00758829	0.336743	0.252741	0.413058	0.108082	1.68228	0.560891	0.016623	0.0227493	0.038153	0.24977	0.148583	0.0527579	0.0673649	0.0580183	0.0861924	0.385973
PDCD1	TIGIT	0.479798	4	0.11537	2	0.0479283	1	0.847464	4.56105	0.0128708	0.0175173	0.0229453	0.282731	0.250984	0.0501946	0.0945234	0.129142	0.196419	0.0928658	1.46858	0.469306	0.11537	0.122711	0.148858	0.0522236	2.47494	0.354754	0.000643107	0.00338024	0.00472684	0.0559995	0.0173566	0.00503744	0.000274221	0.00188736	0.00257767	0.0784271	0.00835913	0.00190997	0.0019297	0.00903015	0.0109442	0.0587572	0.148226	0.024634	0.0140248	0.0299821	0.0429174	0.153927
PDCD1	TPBG	0.457472	0	0.00126141	0	0.0252477	0.5	0.274879	4.44255	0.000679472	0.0195747	0.0229453	-0.044751	0.181169	0.0501946	0.000263296	0.00156717	0.00157978	-0.0156144	0.472567	0.00326107	0.000193573	0.000961614	0.000967867	9.29475e-05	0.356543	0.00178819	0.000128621	0.00300693	0.00472684	0.00851924	0.0131918	0.00503744	0.00126141	0.0025535	0.00257767	0.00265795	0.269227	0.00190997	0.000137836	0.00752842	0.0109442	-0.00792889	0.0561924	0.024634	0.000485375	0.0257871	0.0429174	-0.0436088
ICOS	PDCD1	0.416648	4	0.0760743	2	0.0548458	2	0.5964	4.54911	0.00827127	0.0163248	0.0229453	0.214743	0.171852	0.0501946	0.0566087	0.106414	0.196419	0.0556525	1.05891	0.469306	0.0760743	0.111704	0.148858	0.0274971	1.54246	0.354754	0.000610952	0.00408878	0.00472684	0.0242268	0.0299021	0.00503744	0.000164532	0.00173635	0.00257767	0.0613949	0.00635812	0.00190997	0.00215024	0.00897996	0.0109442	0.0829063	0.113335	0.024634	0.0158385	0.0316375	0.0429174	0.16574
CD274	FCGR1A	0.401853	0	0.0918036	1	-0.0194762	2	0.736969	4.84265	0.0378936	0.0536436	0.0676336	0.135042	0.485089	0.0601583	0	0.00361913	0.007109	-0.00684406	0.0287854	0.0139443	0	0.00294827	0.00348432	-0.00791216	0.0439598	0.00650701	0.0918036	0.0950888	0.112158	0.0745922	1.13444	0.103342	0.00123399	0.00821996	0.0101736	0.0191895	0.041337	0.00997627	0.049235	0.0533379	0.0662991	0.180022	0.492803	0.0645287	0.0147912	0.0293443	0.0390855	0.0839863
ERBB3	MET	0.376299	0	0.282831	2	0.0533811	2	0.940357	2.73472	0.135058	0.114	0.213145	0.284085	0.635628	0.310055	0.000263296	0.00270819	0.00473934	0.0439401	0.0249971	0.0112648	0.000387147	0.00227346	0.00445219	0.0966781	0.0200279	0.0099036	0.000610952	0.00550994	0.0105148	0.0478085	0.0249613	0.0113675	0.282831	0.233858	0.436148	0.0790879	1.30721	0.636258	0.0168436	0.0203897	0.0372708	0.236925	0.117613	0.0496908	0.0775833	0.0575579	0.111483	0.509684
CD274	IL18	0.37277	0	0.0704203	1	-0.0166909	0.6	0.597061	4.23339	0.0370443	0.0549993	0.0676336	0.0730007	0.421768	0.0601583	0	0.00332476	0.00605582	-0.00636228	0.0271679	0.0132236	0.000193573	0.00386366	0.00483933	0.00668176	0.0470512	0.00959836	0.0704203	0.0910891	0.112158	0.0223177	0.747271	0.103342	0.0176598	0.0353524	0.0428058	0.0381267	0.23836	0.0313607	0.0368849	0.0524436	0.0662991	0.0742514	0.384677	0.0645287	0.0186231	0.0317371	0.0390855	0.0731654
CD7	PDCD1	0.372571	0	0.146919	2	0.0225199	0.6	0.887309	4.16389	0.0151313	0.0197881	0.0229453	0.291041	0.373909	0.0501946	0.146919	0.152939	0.196419	0.0723809	2.68545	0.469306	0.106465	0.1228	0.148858	0.00497125	2.57893	0.354754	0.00090035	0.00441043	0.00472684	0.0388334	0.0753047	0.00503744	0.000603285	0.00249123	0.00257767	0.0359923	0.0754451	0.00190997	0.00454859	0.0104337	0.0109442	0.0452244	0.667275	0.024634	0.0240899	0.0365015	0.0429174	0.184622
DLL4	TRDV2	0.338465	0	0	1	-1.97231e-05	0	0.0227603	9.30835	0	5.20217e-05	5.22671e-05	-0.000511266	0.00977842	5.08343e-05	0	0	0	0	0	0	0	0	0	0	0.000432567	0	0	0.000104122	0.000128621	-0.000191595	0.000649845	0.000125096	0	0	0	0	0.0199056	0	0	0.000108823	0.000110269	-0.000691843	0.0140656	0.000107246	0	5.07834e-05	5.10921e-05	-0.000508514
CD274	CLDN1	0.332043	0	0.0213069	0	-0.0391636	0.5	0.238161	4.40449	0.0109892	0.0408513	0.0676336	0.00580948	0.16891	0.0601583	0.000263296	0.00207937	0.00289626	0.0133305	0.0203116	0.00636731	0.000193573	0.00252155	0.0029036	0.00697066	0.0431752	0.00572238	0.00199363	0.0197396	0.0239558	-0.0223686	0.135531	0.0321886	0.0213069	0.0351121	0.0428058	0.0856879	0.230664	0.0313607	0.000992419	0.0155191	0.0202619	-0.0148423	0.0940287	0.0295001	0.00725508	0.024094	0.0390855	0.027889
CD274	CSF1	0.32498	0	0.031673	1	-0.0155216	1	0.256664	3.95928	0.0188162	0.0445052	0.0676336	0.0541538	0.212429	0.0601583	0.000526593	0.00665054	0.0073723	-0.0114778	0.174432	0.0139443	0.00154859	0.0146892	0.0191638	-0.00530005	0.174525	0.0374528	0.031673	0.0631468	0.112158	0.079614	0.273789	0.103342	0.0122028	0.0324365	0.0428058	0.0269358	0.169427	0.0313607	0.0221916	0.0428782	0.0662991	0.096214	0.231335	0.0645287	0.00628433	0.0252587	0.0390855	0.0199999
KDR	TNFRSF9	0.309416	0	0.00128884	0	0.00787717	0.5	0.20422	4.57297	0.000653339	0.0192121	0.0344179	-0.0265546	0.114036	0.0486291	0	0.00130406	0.00131648	-0.0133721	0.355261	0.0028986	0	0	0	0	0.515182	0	9.64661e-05	0.00189487	0.00212225	0.00102969	0.0212579	0.00212023	0.00128884	0.0119686	0.0138207	-0.00699409	0.111206	0.0112623	5.51344e-05	0.00691463	0.0131496	-0.0112907	0.0551491	0.024496	0.000510921	0.0167908	0.0265423	-0.024275
MET	PDCD1	0.30187	0	0.00145337	0	0.0494686	0.5	0.438725	3.635	0.00084934	0.0207152	0.0229453	-0.0600284	0.360249	0.0501946	0.00131648	0.00612216	0.00631912	-0.00465479	0.483038	0.0137323	0.00058072	0.00432289	0.00445219	-0.00710614	0.364658	0.0099036	0.000128621	0.00335634	0.00472684	0.00713956	0.0186313	0.00503744	0.00145337	0.00256253	0.00257767	-0.00543328	0.638168	0.00190997	0.000137836	0.00845999	0.0109442	-0.0156282	0.0743248	0.024634	0.000868566	0.0315413	0.0429174	-0.0617616
CD47	MET	0.293339	0	0.346176	1	-0.00802867	1	1.07311	3.62725	0.168143	0.156079	0.213145	0.17798	1.31233	0.310055	0.00263296	0.00618781	0.00631912	0.0216966	0.712452	0.0137323	0.00193573	0.00438787	0.00445219	0.012078	0.667562	0.0099036	0.0072028	0.0113571	0.0115759	-0.0121442	0.917511	0.0135938	0.346176	0.258882	0.436148	0.168517	1.80285	0.636258	0.0249759	0.0345869	0.0372708	0.0220607	0.899917	0.0496908	0.102005	0.0936739	0.118993	0.273455
CD274	ICOS	0.288079	3	0.0100658	1	-0.0237236	2	0.466705	4.31385	0.00376323	0.0308072	0.0565791	-0.0141287	0.181816	0.0601583	0.00184308	0.00714546	0.0073723	-0.00329238	0.603548	0.0139443	0.0100658	0.0183769	0.0191638	0.00915565	1.22515	0.0374528	0.00662401	0.0238494	0.0302904	0.0256084	0.128207	0.0248646	0.000630707	0.00473181	0.00531988	0.00607981	0.0358089	0.00444816	0.00479669	0.0285149	0.0500345	-0.0121987	0.15323	0.0645287	0.0029378	0.0295051	0.0390855	-0.0215412
CD274	HBEGF	0.284505	0	0.0771729	1	-0.0198402	0.6	0.636162	4.17994	0.0418137	0.0554538	0.0676336	0.105286	0.529622	0.0601583	0	0.00409572	0.0073723	-0.0077907	0.0336175	0.0139443	0.00058072	0.00800369	0.0137437	0.0173939	0.0658388	0.028386	0.0771729	0.092384	0.112158	0.0389661	0.988811	0.103342	0.0218554	0.0351474	0.0428058	0.103543	0.255386	0.0313607	0.047581	0.0552836	0.0662991	0.108258	0.641225	0.0645287	0.0178822	0.0318246	0.0390855	0.0619657
CD274	TIGIT	0.282832	4	0.0143244	1	-0.0253033	1	0.71777	4.45121	0.00236509	0.0353481	0.0676336	-0.0257064	0.260947	0.0601583	0.00368615	0.00723091	0.0073723	0.00122733	1.01321	0.0139443	0.0143244	0.0186521	0.0191638	0.00620079	2.15763	0.0374528	0.00183286	0.0107302	0.0118653	0.00777167	0.115661	0.0123192	0.000987194	0.00605121	0.00704747	0.00576169	0.0378099	0.00644916	0.00113025	0.0290272	0.0516334	-0.0356179	0.188121	0.0645287	0.0022736	0.0280602	0.0390855	-0.00918767
EGFR	PDCD1	0.279228	3	0.00134368	0	0.0293215	0.5	0.415636	3.7972	0.000731739	0.0205815	0.0229453	-0.0579638	0.321189	0.0501946	0.000263296	0.00259814	0.00263296	-0.020118	0.474961	0.00565547	0.000387147	0.00228719	0.00232288	0.000900087	0.360122	0.00536804	0.000128621	0.00275285	0.00472684	0.00459167	0.0126257	0.00503744	0.00134368	0.00256169	0.00257767	-0.00499598	0.562801	0.00190997	5.51344e-05	0.00850463	0.0109442	-0.0178449	0.0773918	0.024634	0.000715289	0.0286512	0.0429174	-0.048927
MET	TNFRSF9	0.278704	0	0.00855568	0	0.0438338	0.5	0.449968	3.82077	0.0044819	0.0296329	0.0344179	-0.0532171	0.375461	0.0654066	0.00210637	0.00604287	0.00631912	0.0470797	0.366095	0.0137323	0.00154859	0.0043572	0.00445219	0.0165655	0.525085	0.0099036	0.000482331	0.00699644	0.0115759	0.0150652	0.0327315	0.0135938	0.00855568	0.0133962	0.0138207	0.0172035	0.64752	0.0112623	0.000634045	0.0104818	0.014583	-0.00971057	0.080344	0.0306532	0.00395964	0.0330199	0.0457019	-0.0414647
ADAM17	CD274	0.266418	0	0.0775909	1	-0.0196847	0.6	0.616161	4.32673	0.0418006	0.0564685	0.0676336	0.0879628	0.48712	0.0601583	0.00105319	0.00652282	0.0073723	0.0377069	0.141153	0.0139443	0.00116144	0.0145137	0.0191638	-0.00257214	0.157489	0.0374528	0.0775909	0.0917422	0.112158	0.0555496	0.805111	0.103342	0.0212795	0.037016	0.0428058	0.0339232	0.298665	0.0313607	0.0485458	0.0552569	0.0662991	0.11022	0.568238	0.0645287	0.0171159	0.0320625	0.0390855	0.0497931
CD40LG	PDCD1	0.263945	0	0.0371661	2	0.0277558	2	0.236547	4.23563	0.00267869	0.00606554	0.00824513	0.226075	0.0658763	0.0156817	0.00184308	0.00734988	0.0076356	0.000799392	0.484361	0.0150557	0.0371661	0.0551822	0.0876887	0.262988	0.551255	0.1965	0.000128621	0.00180732	0.00292614	0.0585899	0.00765417	0.00261673	5.48441e-05	0.000983586	0.00159048	0.0477712	0.00318338	0.00127341	0.000964852	0.00654211	0.0109442	0.0591696	0.0609116	0.024634	0.00401073	0.0198745	0.0370162	0.0670829
ERBB2	MUC1	0.263214	0	0.375435	2	0.0578399	0.6	1.23295	2.66384	0.180021	0.135419	0.195596	0.394082	1.41072	0.220237	0.000263296	0.00380174	0.00421274	-0.00278745	0.096681	0.00773351	0.000193573	0.00508889	0.00600077	-0.00574445	0.0867073	0.0133024	0.00270105	0.0131829	0.0154024	0.0324853	0.121384	0.0152427	0.375435	0.268833	0.396057	0.144685	2.83468	0.446504	0.0204549	0.0296635	0.0411578	0.194852	0.337172	0.0638259	0.0926811	0.0723998	0.104841	0.476759
ERBB3	PDCD1	0.261605	0	0.00159048	0	0.0397041	0.5	0.506787	3.59412	0.000875474	0.0209809	0.0229453	-0.0675721	0.375768	0.0501946	0.000526593	0.00462768	0.00473934	-0.0185834	0.48057	0.0112648	0	0.00450516	0.00464576	-0.026689	0.364879	0.0101243	0.000225088	0.00326092	0.00472684	0.0179895	0.0164049	0.00503744	0.00159048	0.00256456	0.00257767	-0.00689799	0.672859	0.00190997	0.000248105	0.00880386	0.0109442	-0.010686	0.0925563	0.024634	0.000791927	0.030988	0.0429174	-0.0602915
FAS	PDCD1	0.245892	0	0.0278746	1	0.0161874	2	0.341657	4.84428	0.00342349	0.0193484	0.0229453	0.0407667	0.186858	0.0501946	0.0189573	0.0598593	0.0860979	0.000122552	0.657935	0.188629	0.0278746	0.0840014	0.148858	-0.0314325	0.76636	0.354754	0.000610952	0.00448035	0.00472684	0.00652486	0.0848237	0.00503744	0.000740395	0.00253398	0.00257767	0.013926	0.142717	0.00190997	0.00146106	0.00964991	0.0109442	0.0457606	0.139048	0.024634	0.00393409	0.0292979	0.0429174	0.0190248
CD274	EGFR	0.245644	0	0.029561	0	-0.0380512	0.5	0.455864	4.06288	0.0143081	0.0505286	0.0676336	-0.0260344	0.331153	0.0601583	0.000263296	0.00194008	0.00263296	0.0270916	0.0195997	0.00565547	0	0.00207176	0.00232288	-0.00645291	0.0428209	0.00536804	0.000514486	0.00622594	0.00659185	-0.0160334	0.110931	0.00758829	0.029561	0.0387863	0.0428058	0.0510815	0.592251	0.0313607	0.00143349	0.0242169	0.038153	-0.0275569	0.117287	0.0527579	0.00756163	0.0268912	0.0390855	0.0167833
TIGIT	TNFRSF9	0.231382	0	0.162989	2	0.0426201	0.6	0.902826	3.53901	0.0156279	0.0234967	0.0344179	0.342464	0.266196	0.0654066	0.0774092	0.101148	0.138231	0.17322	1.35163	0.352362	0.162989	0.158025	0.20422	0.120794	2.63536	0.515182	0.00115759	0.00710112	0.0118653	0.0642267	0.0314568	0.0123192	0.000658129	0.00466744	0.00704747	0.0517639	0.0177115	0.00644916	0.0034459	0.0113714	0.014583	0.132767	0.154245	0.0306532	0.0148678	0.031315	0.0457019	0.215491
PDCD1	TNFRSF18	0.231014	0	0.0756872	2	0.049139	2	0.640921	4.61308	0.00691232	0.019094	0.0229453	0.134877	0.236012	0.0501946	0.0202738	0.0549822	0.076356	0.0362522	0.659679	0.190373	0.0756872	0.114285	0.148858	-0.0173331	1.84982	0.354754	0.000868195	0.00368665	0.00472684	0.0577851	0.0242078	0.00503744	0.00093235	0.00253319	0.00257767	0.0194257	0.143899	0.00190997	0.00162646	0.00873979	0.0109442	0.0550122	0.126984	0.024634	0.0109337	0.0313031	0.0429174	0.105534
EDNRA	TNFRSF9	0.222919	0	0.00126141	0	0.0103483	0.5	0.20422	3.992	0.000601071	0.0139027	0.0233242	-0.0175624	0.0866305	0.0212239	0	0.000262796	0.000263296	-0.0062352	0.353054	0.000691593	0	0	0	0	0.515182	0	0	0.000798302	0.00083604	-0.003086	0.0200126	0.000874975	0.00126141	0.0107413	0.0138207	0.000987574	0.0549848	0.0112623	2.75672e-05	0.00353085	0.00465886	-0.00520678	0.0387231	0.0080699	0.000459829	0.0119165	0.0161196	-0.0192723
CD96	PDCD1	0.218756	0	0.0800421	2	0.0477247	0.6	0.611374	4.47743	0.00649419	0.0161553	0.0229453	0.167676	0.153298	0.0501946	0.0800421	0.133315	0.196419	-0.0210416	1.50256	0.469306	0.0323268	0.0872809	0.148858	-0.0218123	0.810777	0.354754	0.000385864	0.00354513	0.00472684	0.0422377	0.0185801	0.00503744	0.000383909	0.00236969	0.00257767	0.0745298	0.0345219	0.00190997	0.00212267	0.00931262	0.0109442	0.0580839	0.16545	0.024634	0.013335	0.0318402	0.0429174	0.130287
PTK7	TNFRSF9	0.217828	0	0.0055941	0	0.026077	0.5	0.262648	3.74711	0.00275709	0.0268073	0.0344179	-0.0394671	0.184971	0.0654066	0.000263296	0.00676128	0.007109	-0.0292475	0.365979	0.0136168	0.00058072	0.00191756	0.00193573	0.0173367	0.518925	0.00374322	9.64661e-05	0.00411921	0.00536995	0.00461399	0.0245949	0.00545728	0.0055941	0.0130935	0.0138207	0.00746218	0.255579	0.0112623	0.000385941	0.00927738	0.014583	-0.0114802	0.0634456	0.0306532	0.00206923	0.0280468	0.0457019	-0.0384434
CD38	PDCD1	0.215593	0	0.0321222	1	-0.00288304	1	0.310953	4.67095	0.00284856	0.0180268	0.0229453	0.048469	0.15177	0.0501946	0.0321222	0.0723474	0.114534	0.051647	0.721341	0.252035	0.0127758	0.0400445	0.0547813	0.0421369	0.460745	0.105991	0.000578797	0.0045278	0.00472684	-0.0013771	0.127107	0.00503744	0.000329065	0.0024795	0.00257767	-0.0033138	0.0697111	0.00190997	0.000523777	0.00935905	0.0109442	-0.0123469	0.128027	0.024634	0.0029378	0.0269304	0.0429174	0.0108062
CD47	TACSTD2	0.215426	0	0.543752	1	-0.00782202	0.6	1.38232	3.55905	0.278178	0.232001	0.385365	0.252388	1.8589	0.856621	0.0110585	0.0304879	0.0339652	0.0261837	0.775099	0.0763789	0.00542005	0.0183685	0.0195509	-0.0143633	0.700752	0.0430939	0.044696	0.0602099	0.0669153	-0.0134432	0.981173	0.0772551	0.543752	0.343454	0.636959	0.28318	2.88437	1.16659	0.0631013	0.082796	0.100041	0.0872178	1.07502	0.224791	0.154579	0.139872	0.205007	0.312716
ADAM17	EGFR	0.183033	0	0.159048	1	0.0587517	0.6	0.68673	3.60457	0.0770809	0.126124	0.199791	-0.0723071	0.697956	0.270994	0.000263296	0.00251594	0.00263296	-0.00721268	0.132864	0.00565547	0	0.00223604	0.00232288	-0.0116021	0.125405	0.00536804	0.00315123	0.00650675	0.00659185	-0.016566	0.709358	0.00758829	0.159048	0.16461	0.273672	0.0475323	0.828195	0.267305	0.00970365	0.034218	0.038153	-0.045964	0.556467	0.0527579	0.0328267	0.0581189	0.0861924	0.0336156
ERBB2	MET	0.180032	0	0.238133	2	0.0467529	2	0.832204	2.66727	0.113629	0.101997	0.195596	0.307798	0.530292	0.220237	0.000263296	0.00252765	0.00421274	0.0280619	0.0214658	0.00773351	0	0.00255589	0.00445219	-0.00490292	0.023206	0.0099036	0.000353709	0.00660891	0.0115759	0.0165992	0.0288365	0.0135938	0.238133	0.207568	0.396057	0.156347	1.08276	0.446504	0.00934528	0.019559	0.0372708	0.102314	0.113517	0.0496908	0.0708903	0.0557349	0.104841	0.468984
ERBB2	TNFRSF9	0.179085	4	0.00836373	0	0.0328507	0.5	0.409877	3.9414	0.00439044	0.0292678	0.0344179	-0.0524111	0.285644	0.0654066	0.00131648	0.00408815	0.00421274	-0.00297472	0.360096	0.00773351	0.00193573	0.00582948	0.00600077	0.024524	0.528484	0.0133024	0.000514486	0.00823259	0.0154024	0.000954042	0.0343804	0.0152427	0.00836373	0.0133547	0.0138207	0.00326598	0.457766	0.0112623	0.000413508	0.0107678	0.014583	-0.0157705	0.0944791	0.0306532	0.00326989	0.0318277	0.0457019	-0.0427863
EGFR	MET	0.169979	5	0.234129	2	0.0361643	2	0.849206	2.70688	0.111786	0.103126	0.199791	0.252661	0.581049	0.270994	0.000263296	0.00185856	0.00263296	0.0561526	0.0193878	0.00565547	0	0.00152646	0.00232288	-0.00309426	0.0152716	0.00536804	0.000514486	0.00420012	0.00659185	0.0384781	0.0211821	0.00758829	0.234129	0.212145	0.413058	0.0742349	1.19715	0.560891	0.0116334	0.0188534	0.0372708	0.165615	0.102449	0.0496908	0.0572487	0.0499856	0.0861924	0.388622
CTLA4	EGFR	0.16645	0	0.00153563	0	0.0315904	0.5	0.415609	3.65611	0.000875474	0.0286822	0.0334901	-0.0691079	0.34805	0.077056	0.000526593	0.00258113	0.00263296	0.0120354	0.316221	0.00565547	0.00116144	0.00230728	0.00232288	0.0262245	0.864707	0.00536804	9.64661e-05	0.00323034	0.00633461	-0.00049876	0.0141797	0.00659141	0.00153563	0.0025346	0.00255025	0.00101631	0.562899	0.00200832	0.000110269	0.00811674	0.0103101	-0.0128222	0.0746077	0.0218498	0.000894112	0.0313427	0.0492528	-0.0497879
CHI3L1	PDCD1	0.164903	3	0.00135501	0	0.0520239	0.5	0.202457	3.92199	0.000627205	0.0191163	0.0229453	-0.0358252	0.261327	0.0501946	0.000526593	0.00487838	0.00500263	-0.00826276	0.480393	0.0110873	0.00135501	0.0050492	0.00522648	0.0305627	0.366733	0.0119787	0.00041802	0.00428679	0.00472684	0.00766473	0.082695	0.00503744	0.000712973	0.00254485	0.00257767	0.000321646	0.375916	0.00190997	0	0.00698713	0.0109442	-0.0121801	0.0528493	0.024634	0.000689743	0.0299425	0.0429174	-0.0523276
PDCD1	SDC1	0.16457	0	0.00193573	0	0.056919	0.5	0.653769	3.75891	0.00122828	0.0214126	0.0229453	-0.0799781	0.597995	0.0501946	0.00184308	0.0121063	0.0129015	-0.0172368	0.500358	0.0310518	0.00193573	0.00805627	0.00851723	0.0185893	0.372289	0.0175343	0.000225088	0.00389964	0.00472684	0.000726121	0.0314322	0.00503744	0.00191954	0.00256751	0.00257767	-0.00392198	1.1233	0.00190997	0.000303239	0.00916423	0.0109442	-0.0138612	0.120459	0.024634	0.00137949	0.0345607	0.0429174	-0.0788481
IL15	PDCD1	0.163867	0	0.00368615	0	-0.0668745	0.5	0.216166	4.2787	0.000823207	0.0180286	0.0229453	-0.0234673	0.124821	0.0501946	0.00368615	0.0179433	0.0197472	-0.00689904	0.512864	0.0435581	0.000774293	0.00612508	0.00638792	-0.0170822	0.36733	0.0125756	0.000771729	0.00454263	0.00472684	0.00404063	0.11421	0.00503744	0.000575863	0.00249114	0.00257767	0.00195665	0.0591022	0.00190997	0.00049621	0.00963233	0.0109442	-0.0112951	0.116781	0.024634	0.000740835	0.0225498	0.0429174	-0.0236202
CTLA4	PDCD1	0.16057	5	0.0547813	2	0.0412909	2	0.492451	4.1825	0.00571018	0.0136163	0.0229453	0.172718	0.127251	0.0501946	0.0358083	0.0786308	0.131122	0.0738855	0.779871	0.310566	0.0547813	0.103861	0.148858	-0.0042495	1.21409	0.354754	0.000450175	0.00270694	0.00472684	0.0369258	0.0116289	0.00503744	0.000109688	0.00128194	0.00255025	0.0163044	0.00391829	0.00190997	0.000661613	0.00530885	0.0103101	0.0392634	0.0464838	0.0218498	0.00860902	0.0229337	0.0429174	0.148021
CD247	PDCD1	0.160531	0	0.0863337	2	0.122596	2	0.661053	4.16988	0.0105972	0.0176185	0.0229453	0.237245	0.201208	0.0501946	0.0860979	0.131266	0.196419	0.0240395	1.41741	0.469306	0.0863337	0.115338	0.148858	0.029232	1.59145	0.354754	0.000868195	0.00415068	0.00472684	0.0357329	0.0380118	0.00503744	0.000301643	0.00222854	0.00257767	0.0469396	0.01677	0.00190997	0.0032805	0.010354	0.0109442	0.0131499	0.560786	0.024634	0.0159407	0.0330916	0.0429174	0.128316
ERBB3	VEGFA	0.158823	0	0.303754	2	0.0385135	2	0.99553	3.73919	0.145708	0.134526	0.24508	0.224605	0.781242	0.325573	0.000263296	0.00306663	0.00473934	0.0330325	0.0308887	0.0112648	0	0.00278746	0.00464576	-0.00550276	0.0245806	0.0101243	0.00234734	0.00984898	0.0105148	0.0210362	0.237861	0.0113675	0.303754	0.248841	0.491321	0.0763435	1.42998	0.670949	0.0149414	0.031261	0.0450172	0.19668	0.251452	0.0679223	0.061004	0.0668202	0.111483	0.224631
CD24	TNFRSF9	0.158452	0	0.0093235	0	0.0520537	0.5	0.591658	3.88324	0.00561871	0.0308493	0.0344179	-0.0703371	0.705278	0.0654066	0.00210637	0.016671	0.0189573	-0.0129914	0.397365	0.0450026	0.00658149	0.0165439	0.0180023	0.0356077	0.553367	0.0381851	0.00154346	0.0130157	0.0176855	0.00128706	0.0792234	0.0191376	0.0093235	0.0134979	0.0138207	0.000785466	1.29277	0.0112623	0.000275672	0.0104422	0.014583	-0.0136366	0.106609	0.0306532	0.00413846	0.0354485	0.0457019	-0.0568534
CD47	ERBB3	0.157754	0	0.375024	1	-0.00836245	1	1.14117	3.35928	0.181707	0.172542	0.24508	0.10677	1.32785	0.325573	0.00184308	0.00466509	0.00473934	0.00320047	0.709985	0.0112648	0.00174216	0.00457577	0.00464576	0.0148322	0.667783	0.0101243	0.00688125	0.010334	0.0105148	-0.00911239	0.915285	0.0113675	0.375024	0.281432	0.504209	0.049276	1.83754	0.670949	0.0290283	0.0411595	0.0450172	0.0560658	0.918148	0.0679223	0.0944948	0.0889561	0.111483	0.23355
EPCAM	ERBB3	0.156783	0	0.462912	1	0.0623248	1	1.32898	2.45365	0.221508	0.154562	0.24508	0.399686	1.36182	0.325573	0.000789889	0.00414278	0.00473934	0.0715049	0.0914106	0.0112648	0	0.00387681	0.00464576	-0.0100891	0.0646496	0.0101243	0.00218657	0.00882104	0.0105148	0.0846998	0.0860561	0.0113675	0.462912	0.312915	0.504209	0.0486973	2.76585	0.670949	0.0317574	0.0287712	0.0450172	0.427849	0.222196	0.0679223	0.099323	0.0690706	0.111483	0.544663
CTLA4	MSLN	0.153056	0	0.00154859	0	0.0304129	0.5	0.348238	4.35451	0.000744806	0.0243636	0.0334901	-0.0409571	0.218477	0.077056	0.00131648	0.00554745	0.00579252	0.0282418	0.322409	0.0118436	0.00154859	0.00458378	0.00464576	-0.00585247	0.869145	0.00980596	0.00041802	0.00490842	0.00633461	0.0101499	0.0328372	0.00659141	0.000850084	0.00251206	0.00255025	0.00564149	0.273791	0.00200832	0	0.00774801	0.0103101	-0.0153272	0.0796624	0.0218498	0.000817473	0.0287653	0.0492528	-0.0437684
EGFR	TNFRSF9	0.150423	4	0.00924123	0	0.0272455	0.5	0.426879	3.71782	0.0045603	0.02936	0.0344179	-0.0510643	0.336401	0.0654066	0.000263296	0.00258375	0.00263296	-0.0147295	0.358018	0.00565547	0.00058072	0.00229676	0.00232288	0.012628	0.52055	0.00536804	0.000257243	0.00480201	0.00659185	0.0032731	0.0267259	0.00758829	0.00924123	0.0133733	0.0138207	0.0296457	0.572153	0.0112623	0.000578911	0.0105504	0.014583	-0.0099458	0.0834111	0.0306532	0.00247797	0.029866	0.0457019	-0.0425331
CD274	FCGR2B	0.138946	0	0.0242452	1	-0.0286808	2	0.412039	4.58797	0.0104534	0.0442315	0.0676336	0.0105002	0.301187	0.0601583	0	0.00361913	0.007109	-0.00687204	0.0302314	0.0139443	0	0.00511034	0.00696864	-0.0109507	0.0510254	0.0135726	0.0242452	0.0816283	0.112158	-0.0602081	0.681915	0.103342	0.00126141	0.00862685	0.0108043	0.00717003	0.0401619	0.00880114	0.00410751	0.0334703	0.0662991	-0.010325	0.197176	0.0645287	0.00784264	0.0293412	0.0390855	0.0171799
CEACAM5	CTLA4	0.138403	0	0.00135501	0	0.0507739	0.5	0.347271	4.15082	0.000548804	0.0261676	0.0334901	-0.049647	0.276979	0.077056	0.000263296	0.00283367	0.00289626	-0.00453477	0.3179	0.00733411	0.00135501	0.00363894	0.00367789	0.0146386	0.867546	0.00820737	0.000128621	0.00395309	0.00633461	-0.00145918	0.0196337	0.00659141	0.000822662	0.00252359	0.00255025	0.00863839	0.40852	0.00200832	0	0.00166442	0.00198484	-0.00372206	0.0252164	0.00336657	0.000562013	0.0280186	0.0492528	-0.0429317
EGFR	LAMP1	0.135942	0	0.32029	1	0.0621796	1	1.02674	3.43824	0.154789	0.151836	0.199791	0.0326454	1.37933	0.270994	0.000789889	0.00260621	0.00263296	-0.011353	0.592007	0.00565547	0.000193573	0.00230446	0.00232288	-0.020402	0.630317	0.00536804	0.00520917	0.00653498	0.00659185	-0.0106309	1.42728	0.00758829	0.32029	0.246884	0.413058	0.153944	1.52655	0.560891	0.0248105	0.0355108	0.038153	0.00510774	1.02614	0.0527579	0.0628944	0.0712328	0.0861924	0.0506221
CD27	CD274	0.135057	4	0.0149051	1	-0.0226596	1	0.741386	4.7546	0.00277016	0.0377436	0.0676336	-0.0274943	0.283837	0.0601583	0.00447604	0.00726256	0.0073723	0.00943217	1.38616	0.0139443	0.0149051	0.0186684	0.0191638	0.00664402	2.16441	0.0374528	0.0018007	0.014673	0.0168816	0.000296599	0.121622	0.0182798	0.00170017	0.00919421	0.0117092	0.0357619	0.0409614	0.00960063	0.000744314	0.0235169	0.0364438	-0.0275141	0.14934	0.0645287	0.00324435	0.0320961	0.0390855	-0.032077
CD274	TGFB1	0.135043	2	0.0779125	1	-0.0193723	2	0.636291	4.29056	0.0401019	0.0562555	0.0676336	0.0717316	0.475964	0.0601583	0.00289626	0.0071575	0.0073723	0.00452027	0.584591	0.0139443	0.00387147	0.0172684	0.0191638	-0.0102775	0.399323	0.0374528	0.0779125	0.092388	0.112158	0.0360255	0.781838	0.103342	0.0168646	0.0353954	0.0428058	0.0471761	0.214659	0.0313607	0.0443556	0.0571976	0.0662991	0.00612787	0.783979	0.0645287	0.0202069	0.0345558	0.0390855	0.0152824
CD274	IL15	0.129316	0	0.0228625	1	-0.0132734	2	0.228721	3.66812	0.0131321	0.037494	0.0676336	0.0497793	0.134785	0.0601583	0	0.00536818	0.0073723	-0.011456	0.0575024	0.0139443	0.000387147	0.00479094	0.00638792	0.0298417	0.0500284	0.0125756	0.0228625	0.0571591	0.112158	0.0478092	0.212515	0.103342	0.00800724	0.0271461	0.0428058	0.0223271	0.088553	0.0313607	0.0130393	0.0363274	0.0662991	0.0474116	0.156676	0.0645287	0.00651424	0.0214451	0.0390855	0.0485448
CLDN1	PDCD1	0.114697	0	0.00105319	0	0.0286935	0.5	0.199315	4.01697	0.000757873	0.0187704	0.0229453	-0.0334407	0.158946	0.0501946	0.00105319	0.00285418	0.00289626	0.0350297	0.475673	0.00636731	0.000774293	0.00284805	0.0029036	0.0193467	0.360477	0.00572238	0.00041802	0.00394787	0.00472684	0.0221575	0.037226	0.00503744	0.00101462	0.0025441	0.00257767	0.0024416	0.201213	0.00190997	0.000137836	0.00710598	0.0109442	-0.00898598	0.054134	0.024634	0.000715289	0.0254974	0.0429174	-0.0381833
CD47	IL6	0.110381	0	0.0909032	1	-0.00628861	0.6	0.73385	4.30832	0.0656605	0.07779	0.0897687	0.0130883	1.13234	0.130057	0.00236967	0.00644006	0.00658241	0.00960678	0.713513	0.0147927	0.000774293	0.00363389	0.00367789	-0.00736618	0.665348	0.00768984	0.0909032	0.108892	0.132995	0.0274674	1.12698	0.223063	0.0599172	0.0661093	0.0737653	0.0173007	1.24668	0.0800813	0.0411854	0.0593402	0.067705	0.00194579	0.979051	0.128825	0.0317282	0.0460251	0.0513986	0.012655
CD276	PDCD1	0.109454	0	0.00309717	0	-0.0802282	0.5	0.256085	3.65778	0.00152881	0.0206977	0.0229453	-0.0515212	0.253931	0.0501946	0.00105319	0.00336423	0.00342285	0.0116061	0.476143	0.00683764	0.00309717	0.00959789	0.0102594	0.0283215	0.374086	0.0193317	0.00196148	0.00463959	0.00472684	0.0158117	0.263262	0.00503744	0.000987194	0.00254877	0.00257767	-0.00596978	0.205808	0.00190997	0.000303239	0.0101437	0.0109442	-0.0292969	0.165288	0.024634	0.00109848	0.0297072	0.0429174	-0.0486212
CD274	IL2RG	0.105852	0	0.0601949	1	-0.041646	2	0.726287	4.44437	0.0271397	0.0521066	0.0676336	0.0273814	0.441707	0.0601583	0.00447604	0.00728654	0.0073723	-0.0232816	1.73669	0.0139443	0.0162602	0.0186581	0.0191638	0.0436533	1.97556	0.0374528	0.0601949	0.084054	0.112158	0.068413	0.483274	0.103342	0.00285189	0.0157203	0.0248444	0.00649092	0.054097	0.0227363	0.0370779	0.0564638	0.0662991	-0.0234996	0.797271	0.0645287	0.0151999	0.0351633	0.0390855	-0.018864
CD274	CD276	0.105104	3	0.0444387	1	-0.0137269	1	0.363517	4.16876	0.0273618	0.0512345	0.0676336	0.0403142	0.263894	0.0601583	0	0.00233756	0.00342285	-0.00462166	0.0207819	0.00683764	0.00058072	0.0066821	0.0102594	0.0138459	0.0567845	0.0193317	0.0444387	0.0775532	0.112158	0.0315036	0.361567	0.103342	0.0194422	0.0360214	0.0428058	0.0236031	0.235258	0.0313607	0.0251688	0.0448562	0.0662991	0.0748027	0.205183	0.0645287	0.0108315	0.0278193	0.0390855	0.0372116
IL2RA	PDCD1	0.103922	4	0.0420054	1	0.042324	1	0.521293	4.42719	0.00351496	0.016879	0.0229453	0.0621779	0.175731	0.0501946	0.00552923	0.0159651	0.0173776	0.0294957	0.506864	0.0375583	0.0420054	0.106351	0.148858	-0.0973151	1.39876	0.354754	0.000964661	0.00448896	0.00472684	0.0157077	0.133066	0.00503744	2.74221e-05	0.00145591	0.00257767	0.0016036	0.00437069	0.00190997	0.000606478	0.00551313	0.0109442	0.0477399	0.0485895	0.0239556	0.00344872	0.0251803	0.0429174	0.0204509
CD274	TNFRSF18	0.103074	0	0.014518	1	-0.0249784	1	0.511227	5.26593	0.00795766	0.0424159	0.0676336	-0.0105945	0.245976	0.0601583	0.00131648	0.00672317	0.0073723	0.00694919	0.204317	0.0139443	0.014518	0.0184454	0.0191638	0.065517	1.53252	0.0374528	0.00205794	0.0145758	0.016753	-0.00380264	0.122513	0.0191703	0.0127513	0.0331414	0.0428058	0.0161846	0.17335	0.0313607	0.00121296	0.0262264	0.0433908	-0.0242248	0.166879	0.0645287	0.0061566	0.0292141	0.0390855	0.0122572
ITGA4	PDCD1	0.10125	0	0.0363349	2	-0.00361691	1	0.352291	4.32898	0.00399843	0.0160613	0.0229453	0.104227	0.124389	0.0501946	0.0363349	0.0869059	0.155872	0.0186701	0.822223	0.352918	0.024971	0.0737452	0.146148	-0.0023722	0.661751	0.306997	0.00115759	0.00445918	0.00472684	0.0363691	0.0859548	0.00503744	8.22662e-05	0.00196425	0.00257767	-0.000863872	0.00836363	0.00190997	0.00203997	0.00970102	0.0109442	0.0448197	0.188256	0.024634	0.00725508	0.0284508	0.0429174	0.0718749
CD274	HAVCR2	0.0982664	4	0.0746969	1	-0.0189343	2	0.621242	3.95192	0.0312688	0.0521128	0.0676336	0.071403	0.37659	0.0601583	0.00157978	0.00709596	0.0073723	-0.0130589	0.484749	0.0139443	0.00212931	0.0156954	0.0191638	0.0134824	0.222415	0.0374528	0.0746969	0.0919091	0.112158	0.0148825	0.78383	0.103342	0.00145337	0.00838033	0.0104204	0.0142494	0.0398714	0.00851063	0.0402757	0.0533368	0.0662991	0.0658616	0.467127	0.0645287	0.0129518	0.0307112	0.0390855	0.031881
CD47	TIGIT	0.0964667	0	0.214092	0	-0.00807077	0.5	1.00232	4.1303	0.026813	0.0657035	0.0740494	-0.0844344	1.20307	0.200789	0.121643	0.16638	0.297788	0.00336397	1.69799	0.69872	0.214092	0.211687	0.303717	-0.0277058	2.77784	0.657658	0.0090035	0.0116356	0.0118653	0.0129499	0.916237	0.0123192	0.0055941	0.00697035	0.00704747	0.00594586	1.17304	0.00644916	0.0193797	0.0466215	0.0516334	-0.00413338	0.973818	0.123592	0.0313195	0.0811414	0.0994763	-0.0570358
KDR	TRDV2	0.0888338	0	0	1	-1.98599e-05	0	0.0893136	9.31854	0	5.22043e-05	5.22671e-05	-0.00107483	0.04868	5.08343e-05	0	0	0	0	0.0028986	0	0	0	0	0	0	0	0	0.000121272	0.000128621	-0.000371679	0.00224533	0.000125096	0	0	0	0	0.0999435	0	0	0.000109352	0.000110269	-0.000880174	0.0246032	0.000107246	0	5.09939e-05	5.10921e-05	-0.000916122
EGFR	LGALS3BP	0.0862926	0	0.357035	2	0.0732258	0.6	1.12957	3.56403	0.172011	0.149178	0.199791	0.237556	1.44801	0.270994	0	0.00249511	0.00263296	-0.0108649	0.109108	0.00565547	0	0.00226382	0.00232288	-0.0143633	0.190559	0.00536804	0.00463037	0.00651881	0.00659185	-0.000618666	1.08592	0.00758829	0.357035	0.262012	0.413058	0.188014	2.07438	0.560891	0.0301309	0.034861	0.038153	0.128514	0.845322	0.0527579	0.0774301	0.067971	0.0861924	0.320828
AREG	CD274	0.0821125	0	0.0340033	1	-0.024568	0	0.477665	4.3986	0.0248138	0.0550853	0.0676336	0.00900601	0.706503	0.0601583	0.00184308	0.00691762	0.0073723	0.0298121	0.306047	0.0139443	0.00174216	0.0141314	0.0191638	0.0227538	0.158632	0.0374528	0.0206759	0.07161	0.112158	-0.0452938	0.515598	0.103342	0.0340033	0.0389698	0.0428058	0.132485	0.988626	0.0313607	0.0132047	0.0508081	0.0662991	-0.0204468	0.623695	0.0645287	0.0162473	0.0341801	0.0390855	0.0443485
CD47	CSF1	0.0812387	0	0.116763	1	-0.00671999	2	0.770861	3.24403	0.100144	0.106393	0.130145	0.0522822	1.15455	0.15227	0.0200105	0.0553127	0.0679305	-0.00861258	0.859208	0.160488	0.0191638	0.0521161	0.0629113	0.00182548	0.794731	0.137072	0.103894	0.11649	0.144506	-0.00600215	1.07436	0.170447	0.116763	0.110643	0.133902	0.128215	1.30466	0.138067	0.0785114	0.0968925	0.121378	-0.0143385	1.01703	0.166806	0.0412313	0.0614368	0.0714012	-0.0105976
ERBB3	TNFRSF9	0.0801497	0	0.00869279	0	0.0359908	0.5	0.51803	3.91577	0.00441657	0.0301796	0.0344179	-0.0651109	0.39098	0.0654066	0.000263296	0.00458223	0.00473934	-0.00718327	0.363627	0.0112648	0.00232288	0.00454243	0.00464576	0.0540685	0.525306	0.0101243	0.000257243	0.00659424	0.0105148	-0.00365386	0.0305051	0.0113675	0.00869279	0.013452	0.0138207	-0.0113993	0.682211	0.0112623	0.000578911	0.0110149	0.014583	-0.00853093	0.0985755	0.0306532	0.00314216	0.0324139	0.0457019	-0.0485882
CTLA4	LAG3	0.079313	4	0.0721432	2	0.0322807	1	0.561611	4.72334	0.00738273	0.0203414	0.0334901	0.178637	0.17382	0.077056	0.0721432	0.100508	0.131122	0.0820706	1.45438	0.310566	0.0512969	0.074806	0.0956252	0.12665	1.10091	0.241572	0.000610952	0.00518973	0.00633461	0.027031	0.0393871	0.00659141	0.000191954	0.00232132	0.00255025	0.0188009	0.0237608	0.00200832	0.00110269	0.00870011	0.0103101	0.0349343	0.14102	0.0218498	0.0103717	0.0299952	0.0492528	0.140679
PDCD1	TNFRSF10B	0.0764431	0	0.00500263	0	0.0181216	0.5	0.290975	3.72741	0.00152881	0.0204928	0.0229453	-0.0417865	0.247971	0.0501946	0.00500263	0.0185931	0.0205371	0.0195051	0.511558	0.0422526	0.00464576	0.019365	0.0222609	0.0129371	0.397724	0.04297	0.00090035	0.00455778	0.00472684	-0.00650069	0.130967	0.00503744	0.00126141	0.00255484	0.00257767	3.49738e-07	0.299085	0.00190997	0.000634045	0.00982206	0.0109442	-0.00713543	0.135579	0.024634	0.00209478	0.030832	0.0429174	-0.0257853
CD47	TSPAN8	0.0717677	0	0.16881	1	-0.0100549	0.6	0.85225	3.88032	0.0831177	0.0904743	0.107095	0.0450521	1.15048	0.148201	0.00289626	0.0109071	0.0113217	-0.0090166	0.725965	0.0272451	0.00212931	0.00625633	0.00638792	0.00396047	0.672077	0.0144184	0.00588443	0.00852704	0.0086498	-0.00498529	0.913319	0.00940186	0.16881	0.160905	0.215291	0.00584678	1.46471	0.298119	0.01745	0.0340641	0.0366644	-0.0310834	0.931229	0.0810029	0.0544131	0.0615503	0.0715545	0.101304
ERBB2	TACSTD2	0.0638448	3	0.346642	2	0.0552532	0.6	1.14142	2.71533	0.166	0.129744	0.195596	0.36705	1.07686	0.220237	0.000526593	0.00374789	0.00421274	0.0212389	0.0841124	0.00773351	0.000387147	0.0045915	0.00600077	0.0218014	0.0563963	0.0133024	0.00189717	0.0125205	0.0154024	0.0168867	0.0924978	0.0152427	0.346642	0.25863	0.396057	0.148822	2.16427	0.446504	0.0207857	0.0291608	0.0411578	0.268705	0.288617	0.0638259	0.0882871	0.0693667	0.104841	0.483939
CD28	CDH3	0.0609507	0	0.000685551	0	0.0182266	0.5	0.23616	4.73179	0.00040507	0.0221939	0.0294133	-0.0393744	0.139121	0.0541011	0.000526593	0.00205681	0.00210637	0.0248043	0.198414	0.00476074	0.000387147	0.000579292	0.00058072	0.0328468	0.496666	0.00125111	6.43107e-05	0.00270816	0.00315123	-0.00434664	0.0276088	0.00346756	0.000685551	0.00278239	0.00282447	-0.00493057	0.177393	0.00259914	5.51344e-05	0.00318935	0.00383184	-0.00432603	0.0431621	0.00435862	0.000332099	0.0198715	0.0299144	-0.0331893
ERBB2	ERBB3	0.0550519	4	0.265144	2	0.0379356	2	0.900266	2.23842	0.126604	0.10878	0.195596	0.294695	0.54581	0.220237	0	0.00223028	0.00421274	-0.00409447	0.0189983	0.00773351	0	0.00261852	0.00464576	-0.00505474	0.0234267	0.0101243	0.000643107	0.00624887	0.0105148	0.0251227	0.0266102	0.0113675	0.265144	0.221818	0.396057	0.116872	1.11745	0.446504	0.012295	0.0215006	0.0411578	0.192515	0.131748	0.0638259	0.067978	0.05403	0.104841	0.43882
CEACAM5	TNFRSF9	0.0532177	4	0.00441495	0	0.0404151	0.5	0.25519	4.33053	0.00232589	0.0267305	0.0344179	-0.0424521	0.26533	0.0654066	0	0.00283682	0.00289626	-0.0202898	0.359697	0.00733411	0.000774293	0.00361283	0.00367789	0.00458293	0.523389	0.00820737	0.00041802	0.00659424	0.0105148	0.00274959	0.0321799	0.0130423	0.00441495	0.0130722	0.0138207	-0.00706522	0.417774	0.0112623	0	0.00174705	0.00198484	-0.00432521	0.0340197	0.00336657	0.00163495	0.0268326	0.0457019	-0.0341891
MS4A1	TNFRSF13B	0.0493516	0	0.0870544	1	0.0594079	0	0.385863	4.52514	0.000953874	0.00441767	0.00764406	0.0748229	0.0280169	0.0135387	0.000526593	0.00101106	0.00105319	0.0437181	0.058488	0.00203758	0.00367789	0.0165387	0.0207123	0.0562008	0.22723	0.0409301	0.000996817	0.00234667	0.00299045	0.220714	0.015368	0.00289625	0.000575863	0.00140727	0.00175501	0.169799	0.00740935	0.00131025	0.00195727	0.00299079	0.00441075	0.330866	0.0330568	0.00855256	0.0261592	0.0294234	0.0431984	0.393716
CD274	SDC1	0.0476965	0	0.0368278	0	-0.0233556	0.5	0.693997	4.38793	0.0185548	0.0558503	0.0676336	-0.0477466	0.607958	0.0601583	0.000526593	0.00469146	0.0073723	0.0532468	0.0449961	0.0139443	0.00058072	0.00589654	0.00851723	0.0517428	0.0549871	0.0175343	0.00231519	0.0185902	0.0222837	-0.0202084	0.129737	0.0263947	0.0368278	0.0401656	0.0428058	0.0485303	1.15275	0.0313607	0.00220538	0.0304597	0.0563473	-0.0338803	0.160354	0.0645287	0.0113935	0.0320318	0.0390855	0.0208221
CD24	PDCD1	0.0473309	3	0.00309717	0	0.0601963	0.5	0.580415	3.81449	0.00116294	0.0213024	0.0229453	-0.0734904	0.690066	0.0501946	0.00263296	0.0172887	0.0189573	-0.0217558	0.514308	0.0450026	0.00309717	0.0160601	0.0180023	-0.00302324	0.39294	0.0381851	0.000289398	0.00431324	0.00472684	0.00428874	0.0651232	0.00503744	0.00148079	0.00256623	0.00257767	-0.00257892	1.28341	0.00190997	0.00019297	0.00843416	0.0109442	-0.011988	0.10059	0.024634	0.00229914	0.03375	0.0429174	-0.0614955
CD274	TNFSF13B	0.046082	0	0.0870446	1	-0.0179973	2	0.752018	4.65385	0.0383248	0.0549979	0.0676336	0.120139	0.535259	0.0601583	0.000263296	0.0054785	0.0073723	-0.00316058	0.0595131	0.0139443	0.00193573	0.0146892	0.0191638	0.0151138	0.171463	0.0374528	0.0870446	0.0954304	0.112158	0.0566508	1.18671	0.103342	0.00589574	0.025152	0.0428058	0.0272944	0.0807842	0.0313607	0.043694	0.0545904	0.0662991	0.0921432	0.547464	0.0645287	0.0179844	0.0327647	0.0390855	0.0597253
CD247	CD274	0.0458459	0	0.0110337	1	-0.0191468	2	0.531359	4.61002	0.00390696	0.0357626	0.0676336	-0.0219473	0.211172	0.0601583	0.00552923	0.00723747	0.0073723	0.0241046	0.96205	0.0139443	0.0110337	0.0184726	0.0191638	0.00211606	1.27415	0.0374528	0.0051127	0.0261217	0.0340525	-0.000544741	0.136317	0.0329743	0.00170017	0.011885	0.0164532	0.011271	0.0462208	0.0148601	0.00476912	0.0492821	0.0662991	-0.0737504	0.600681	0.0645287	0.00250351	0.0307659	0.0390855	-0.0327585
CLDN3	EGFR	0.0457187	0	0.32709	1	0.0399051	2	1.05641	2.97432	0.156239	0.122898	0.199791	0.373276	0.914542	0.270994	0	0.00224576	0.00263296	-0.00609283	0.0427035	0.00565547	0.000387147	0.00193573	0.00232288	0.0694099	0.0314369	0.00536804	0.000868195	0.00532181	0.00659185	0.0293762	0.0421531	0.00758829	0.32709	0.251551	0.413058	0.163009	1.87442	0.560891	0.0116609	0.0214005	0.038153	0.127599	0.142212	0.0527579	0.0642483	0.0552548	0.0861924	0.398784
CD274	CD4	0.0414114	0	0.0770764	2	-0.0144863	2	0.646838	4.31721	0.0326539	0.0530449	0.0676336	0.0777671	0.415018	0.0601583	0.000263296	0.00465619	0.0073723	0.0193827	0.0396483	0.0139443	0.00600077	0.0179123	0.0191638	0.00150165	0.638052	0.0374528	0.0770764	0.0927104	0.112158	0.0183387	0.851076	0.103342	0.00191954	0.0136013	0.0199358	0.0089199	0.0506479	0.0192871	0.0385389	0.0529861	0.0662991	0.065491	0.421135	0.0645287	0.0161196	0.0323625	0.0390855	0.0446217
CD47	MUC1	0.0356459	0	0.580278	1	-0.00777281	0.6	1.47385	3.48811	0.302169	0.250796	0.440154	0.156242	2.19276	1.00228	0.00947867	0.0344587	0.0389679	-0.0291867	0.787668	0.0889475	0.00948509	0.0301624	0.0334882	-0.00348862	0.731063	0.0734049	0.0604199	0.0793941	0.091482	-0.0210096	1.01006	0.106141	0.580278	0.361683	0.636959	0.0924969	3.55477	1.16659	0.0666023	0.086981	0.106216	0.0553883	1.12357	0.273346	0.167889	0.152778	0.233976	0.27431
EGFR	IL18	0.0342739	0	0.113911	1	0.126443	0.6	0.616091	3.36618	0.0557036	0.119023	0.199791	-0.0914309	0.632604	0.270994	0	0.0018351	0.00263296	-0.00386698	0.0188791	0.00565547	0	0.00156951	0.00232288	-0.00322421	0.0149664	0.00536804	0.00350494	0.00650344	0.00659185	0.0024668	0.651517	0.00758829	0.113911	0.136123	0.203033	0.0103913	0.76789	0.207	0.0102274	0.0331178	0.038153	-0.00476627	0.372906	0.0527579	0.0231703	0.0570586	0.0861924	-0.00829751
CD79B	PDCD1	0.0338058	0	0.0464576	2	0.0505437	1	0.419473	4.03969	0.00453417	0.0144106	0.0229453	0.134849	0.113769	0.0501946	0.0202738	0.0533247	0.0731964	0.0401534	0.627174	0.157868	0.0464576	0.0960329	0.148858	0.0146405	0.939231	0.354754	0.000739574	0.00409688	0.00472684	0.0195367	0.0367172	0.00503744	0.000191954	0.00201022	0.00257767	0.0185521	0.0090711	0.00190997	0.000634045	0.00888696	0.0109442	0.00279791	0.123469	0.024634	0.00587559	0.0314436	0.0429174	0.00106169
[truncated: 14 more columns]
