# Supplementary material for: BiSpec Pairwise AI: guiding the selection of bispecific antibody target combinations with pairwise learning and GPT augmentation
Source: J Cancer Res Clin Oncol. 2024 May 7;150(5):237. doi: 10.1007/s00432-024-05740-3 (PMC11076393; doi:10.1007/s00432-024-05740-3)
Supplement: Supplementary file 6 — Supplementary file6 (XLSX 11 KB) [file 432_2024_5740_MOESM6_ESM.xlsx]

## Sheet: Sheet1
Supplementary table 4 List of abbreviations
Abbreviation	Full Name
ADCC	antibody-dependent cell-mediated cytotoxicity
ADCP	antibody-dependent cell-mediated phagocytosis
ADRs	Adverse Drug Reactions
AE	adverse event
AUC	Area Under the ROC Curve
BsAbs	Bispecific antibodies
CDC	complement dependent cytotoxicity
CDRs	complementarity determining regions
DDIs	Drug–drug interactions
DNN	Deep Neural Networks
ERT	extremely randomized trees
GB	gradient boosting
GBDT	Gradient Boosting Classifier
GO	Gene Ontology
GPT	Generative Pretrained Transformers
HNSCC	Head and neck squamous cell carcinoma
ICI	immune checkpoint inhibitors
KEGG	Kyoto Encyclopedia of Genes and Genomes
LLMs	Large Language Models
mAb	monoclonal antibody
NSCLC	Non-small cell lung cancer
ORR	objective response rate
OS	overall survival
PCA	Principal Component Analysis
PDAC	pancreatic ductal adenocarcinoma
RAG	Retrieval Argument Generation
ROC	Receiver Operating Characteristic
scFvs	single-chain variable fragments
scRNA-seq	Single-cell RNA sequencing
TAA	Tumor-associated antigen
TAM	tumor-associated macrophages
